# Supplementary material for: Chloride channels regulate differentiation and barrier functions of the mammalian airway
Source: eLife. 2020 Apr 14;9:e53085. doi: 10.7554/eLife.53085 (PMC7182432; doi:10.7554/eLife.53085)
Supplement: Figure 2—source data 1. [file elife-53085-fig2-data1.txt]

p_val	avg_logFC	pct.1	pct.2	p_val_adj	cluster	gene
Krt15	0	2.359871485	0.911	0.416	0	Basal	Krt15
Krt17	0	2.11134663	0.925	0.192	0	Basal	Krt17
Sfn	0	1.799449857	0.996	0.377	0	Basal	Sfn
Dapl1	0	1.757418697	0.965	0.149	0	Basal	Dapl1
Krt5	0	1.740782239	0.597	0.064	0	Basal	Krt5
Perp	0	1.689980175	0.996	0.301	0	Basal	Perp
Ndufa4l2	0	1.4090182	0.628	0.25	0	Basal	Ndufa4l2
Cbr2	0	1.408066525	0.89	0.604	0	Basal	Cbr2
BC048546	0	1.397960506	0.584	0.206	0	Basal	BC048546
Bcam	0	1.248712323	0.977	0.357	0	Basal	Bcam
Abi3bp	0	1.197986618	0.796	0.387	0	Basal	Abi3bp
Anxa8	0	1.187673513	0.933	0.231	0	Basal	Anxa8
F3	0	1.145588302	0.692	0.232	0	Basal	F3
Fkbp4	0	1.134244163	0.988	0.703	0	Basal	Fkbp4
Hspb1	0	1.118256833	0.818	0.306	0	Basal	Hspb1
Klf5	0	1.110296674	0.962	0.329	0	Basal	Klf5
Sdc1	0	1.105464766	0.969	0.54	0	Basal	Sdc1
Fxyd3	0	1.089126106	0.998	0.404	0	Basal	Fxyd3
4631405K08Rik	0	1.079994845	0.789	0.097	0	Basal	4631405K08Rik
Wnt4	0	1.05819135	0.695	0.142	0	Basal	Wnt4
Aqp3	0	1.016640405	0.542	0.136	0	Basal	Aqp3
S100a14	0	0.982222445	0.838	0.248	0	Basal	S100a14
Sox2	0	0.969032171	0.935	0.287	0	Basal	Sox2
Ifitm3	0	0.948881105	0.936	0.605	0	Basal	Ifitm3
Pdgfa	0	0.944490305	0.915	0.424	0	Basal	Pdgfa
Gsta4	0	0.930589012	0.955	0.426	0	Basal	Gsta4
Alcam	0	0.917093781	0.965	0.445	0	Basal	Alcam
Tacstd2	0	0.902101919	0.723	0.198	0	Basal	Tacstd2
Krt19	0	0.897249703	0.965	0.454	0	Basal	Krt19
Sfrp1	0	0.850085349	0.778	0.276	0	Basal	Sfrp1
Trp63	0	0.849750123	0.654	0.074	0	Basal	Trp63
Dlk2	0	0.847663592	0.495	0.037	0	Basal	Dlk2
Ccnd2	0	0.83542066	0.997	0.904	0	Basal	Ccnd2
Krt7	0	0.832945079	0.863	0.309	0	Basal	Krt7
Tsc22d3	0	0.817810367	0.791	0.461	0	Basal	Tsc22d3
Egfl6	0	0.817238324	0.682	0.16	0	Basal	Egfl6
Btg1	0	0.81677524	0.997	0.921	0	Basal	Btg1
Lamb3	0	0.815421049	0.693	0.142	0	Basal	Lamb3
Ifitm1	0	0.788265651	0.919	0.399	0	Basal	Ifitm1
Cd9	0	0.787981216	0.992	0.678	0	Basal	Cd9
Mal2	0	0.780974961	0.724	0.227	0	Basal	Mal2
Gm20186	0	0.776863973	0.378	0.093	0	Basal	Gm20186
Upk3bl	0	0.775089086	0.651	0.15	0	Basal	Upk3bl
Cdc42ep3	0	0.762818985	0.813	0.422	0	Basal	Cdc42ep3
Ldha	0	0.76239268	0.994	0.881	0	Basal	Ldha
Ptprf	0	0.759015405	0.921	0.477	0	Basal	Ptprf
Nkx2-1	0	0.755014474	0.837	0.281	0	Basal	Nkx2-1
Emp2	0	0.749953473	0.845	0.466	0	Basal	Emp2
Homer2	0	0.748607689	0.648	0.188	0	Basal	Homer2
Nt5c	0	0.72839064	0.828	0.409	0	Basal	Nt5c
Pkm	0	0.723844239	0.975	0.812	0	Basal	Pkm
Epcam	0	0.715963729	0.958	0.38	0	Basal	Epcam
Emb	0	0.713358084	0.839	0.337	0	Basal	Emb
Prdx6	0	0.711503373	0.939	0.686	0	Basal	Prdx6
Col7a1	0	0.709745703	0.532	0.08	0	Basal	Col7a1
Siva1	0	0.707145472	0.955	0.781	0	Basal	Siva1
Cyp2f2	0	0.706126659	0.737	0.334	0	Basal	Cyp2f2
F11r	0	0.705174871	0.855	0.343	0	Basal	F11r
Tmem176b	0	0.702432626	0.917	0.67	0	Basal	Tmem176b
Dusp6	0	0.702022837	0.764	0.392	0	Basal	Dusp6
Atp1b1	0	0.697186957	0.91	0.49	0	Basal	Atp1b1
Ddit4	0	0.688371854	0.686	0.302	0	Basal	Ddit4
Nqo1	0	0.686497454	0.581	0.139	0	Basal	Nqo1
Arl4c	0	0.683140167	0.793	0.375	0	Basal	Arl4c
Uqcrc1	0	0.670365739	0.952	0.678	0	Basal	Uqcrc1
Hes6	0	0.66801706	0.794	0.439	0	Basal	Hes6
Foxa1	0	0.658619442	0.817	0.293	0	Basal	Foxa1
Wls	0	0.657508886	0.925	0.66	0	Basal	Wls
Dsp	0	0.651617843	0.701	0.234	0	Basal	Dsp
Cav2	0	0.651019	0.786	0.348	0	Basal	Cav2
Aldoa	0	0.648839051	0.974	0.834	0	Basal	Aldoa
Ece1	0	0.64868223	0.717	0.279	0	Basal	Ece1
Cebpb	0	0.644540299	0.923	0.687	0	Basal	Cebpb
Itga6	0	0.642328233	0.695	0.247	0	Basal	Itga6
Spint2	0	0.638702632	0.995	0.503	0	Basal	Spint2
Rac3	0	0.638142366	0.764	0.35	0	Basal	Rac3
Col17a1	0	0.634854111	0.477	0.049	0	Basal	Col17a1
Tspan12	0	0.631815128	0.686	0.251	0	Basal	Tspan12
Limk2	0	0.627079978	0.728	0.273	0	Basal	Limk2
Krt75	0	0.625105503	0.504	0.054	0	Basal	Krt75
Sat1	0	0.623395882	0.896	0.613	0	Basal	Sat1
Selenbp1	0	0.620503955	0.828	0.509	0	Basal	Selenbp1
Neat1	0	0.620012576	0.878	0.532	0	Basal	Neat1
Nr2f2	0	0.619956985	0.874	0.516	0	Basal	Nr2f2
4930523C07Rik	0	0.616343762	0.702	0.289	0	Basal	4930523C07Rik
Icam1	0	0.614780742	0.644	0.258	0	Basal	Icam1
Trim29	0	0.608074171	0.506	0.044	0	Basal	Trim29
Anxa2	0	0.605263266	0.994	0.887	0	Basal	Anxa2
Vamp8	0	0.605218346	0.972	0.812	0	Basal	Vamp8
Itgb4	0	0.60166191	0.544	0.119	0	Basal	Itgb4
Gm16136	0	0.601333133	0.682	0.237	0	Basal	Gm16136
Sox21	0	0.589239889	0.604	0.192	0	Basal	Sox21
Pfkl	0	0.586661828	0.799	0.406	0	Basal	Pfkl
Wfdc2	0	0.581919671	0.998	0.6	0	Basal	Wfdc2
Cadm1	0	0.574554553	0.648	0.273	0	Basal	Cadm1
Ajuba	0	0.567352855	0.602	0.198	0	Basal	Ajuba
Capg	0	0.566329543	0.69	0.294	0	Basal	Capg
Tpi1	0	0.566259561	0.969	0.845	0	Basal	Tpi1
Hras	0	0.563405412	0.896	0.64	0	Basal	Hras
Cd47	0	0.560223105	0.957	0.784	0	Basal	Cd47
Tinagl1	0	0.560120752	0.519	0.159	0	Basal	Tinagl1
Clic3	0	0.558902274	0.503	0.185	0	Basal	Clic3
Phlda3	0	0.555669804	0.788	0.455	0	Basal	Phlda3
Fam3c	0	0.555403575	0.88	0.584	0	Basal	Fam3c
Clstn1	0	0.554367396	0.779	0.493	0	Basal	Clstn1
Ctsl	0	0.548097984	0.912	0.67	0	Basal	Ctsl
Pkp3	0	0.545958525	0.572	0.14	0	Basal	Pkp3
Fgfr3	0	0.543105018	0.58	0.205	0	Basal	Fgfr3
Itm2b	0	0.541352178	0.999	0.967	0	Basal	Itm2b
Eno1	0	0.540177948	0.933	0.682	0	Basal	Eno1
Tspan15	0	0.537394856	0.648	0.224	0	Basal	Tspan15
S100a11	0	0.53535474	1	0.969	0	Basal	S100a11
Sfta2	0	0.534262855	0.615	0.229	0	Basal	Sfta2
Glul	0	0.534002259	0.721	0.42	0	Basal	Glul
Lpar6	0	0.533135729	0.559	0.212	0	Basal	Lpar6
Ndrg1	0	0.532521274	0.528	0.185	0	Basal	Ndrg1
Gstm1	0	0.532251125	0.715	0.365	0	Basal	Gstm1
Zfp36l1	0	0.525652404	0.984	0.895	0	Basal	Zfp36l1
Aqp4	0	0.518007375	0.338	0.083	0	Basal	Aqp4
Ntf5	0	0.517370067	0.525	0.124	0	Basal	Ntf5
Fermt1	0	0.516655012	0.472	0.054	0	Basal	Fermt1
Gna14	0	0.513782103	0.571	0.192	0	Basal	Gna14
Ucp2	0	0.509976521	0.778	0.418	0	Basal	Ucp2
Ckmt1	0	0.508377884	0.508	0.165	0	Basal	Ckmt1
Bnip3l	0	0.506073579	0.919	0.731	0	Basal	Bnip3l
Cox7a2l	0	0.505936912	0.996	0.933	0	Basal	Cox7a2l
Cuedc1	0	0.504444565	0.771	0.474	0	Basal	Cuedc1
Ktn1	0	0.504061312	0.851	0.58	0	Basal	Ktn1
Mdh1	0	0.503043161	0.908	0.652	0	Basal	Mdh1
Adam28	0	0.498595305	0.568	0.175	0	Basal	Adam28
Cd151	0	0.492879089	0.704	0.358	0	Basal	Cd151
Avpi1	0	0.49281929	0.784	0.425	0	Basal	Avpi1
2200002D01Rik	0	0.492100223	0.556	0.222	0	Basal	2200002D01Rik
Irf6	0	0.485546658	0.545	0.153	0	Basal	Irf6
Pde7a	0	0.483389157	0.558	0.228	0	Basal	Pde7a
Pltp	0	0.477222451	0.582	0.207	0	Basal	Pltp
Ripk4	0	0.471874704	0.531	0.158	0	Basal	Ripk4
Agap3	0	0.470735063	0.621	0.286	0	Basal	Agap3
Cdh13	0	0.470556299	0.443	0.088	0	Basal	Cdh13
Isl1	0	0.467650835	0.509	0.174	0	Basal	Isl1
Mall	0	0.463422279	0.545	0.208	0	Basal	Mall
Urah	0	0.461368681	0.463	0.124	0	Basal	Urah
Eya2	0	0.460473798	0.535	0.188	0	Basal	Eya2
Lsr	0	0.459479049	0.732	0.314	0	Basal	Lsr
Ezr	0	0.451063477	0.805	0.382	0	Basal	Ezr
Cotl1	0	0.448350139	0.808	0.47	0	Basal	Cotl1
Mpzl2	0	0.437297844	0.514	0.171	0	Basal	Mpzl2
Galnt18	0	0.437088146	0.515	0.191	0	Basal	Galnt18
Rps27	0	0.425374433	1	1	0	Basal	Rps27
Sptssb	0	0.416611885	0.31	0.051	0	Basal	Sptssb
Serpinb5	0	0.408996223	0.378	0.035	0	Basal	Serpinb5
Sh3bgrl3	0	0.408655162	0.978	0.855	0	Basal	Sh3bgrl3
Rps6	0	0.404197332	1	0.999	0	Basal	Rps6
Pdzd2	0	0.396840802	0.442	0.134	0	Basal	Pdzd2
H3f3b	0	0.392983613	1	0.999	0	Basal	H3f3b
Plek2	0	0.391352518	0.405	0.072	0	Basal	Plek2
Ptpre	0	0.385526901	0.372	0.086	0	Basal	Ptpre
Dcn	0	0.384098102	0.805	0.427	0	Basal	Dcn
Rps26	0	0.377042686	1	0.999	0	Basal	Rps26
Wnt6	0	0.376897596	0.26	0.024	0	Basal	Wnt6
Serpinb6b	0	0.357127157	0.324	0.067	0	Basal	Serpinb6b
Artn	0	0.353070189	0.326	0.058	0	Basal	Artn
Adrb1	0	0.347793801	0.366	0.101	0	Basal	Adrb1
Plch2	0	0.337417589	0.362	0.097	0	Basal	Plch2
Edaradd	0	0.323270242	0.3	0.054	0	Basal	Edaradd
Rpl13	0	0.315376021	1	1	0	Basal	Rpl13
Etv4	0	0.31275892	0.305	0.058	0	Basal	Etv4
Rps7	0	0.292957244	1	0.998	0	Basal	Rps7
Dmrt2	0	0.290571793	0.299	0.065	0	Basal	Dmrt2
Rpl8	0	0.290114092	1	1	0	Basal	Rpl8
Rpl9	0	0.287968492	1	0.999	0	Basal	Rpl9
Fau	0	0.276596215	1	0.999	0	Basal	Fau
Rps14	0	0.26485398	1	1	0	Basal	Rps14
Rpl26	0	0.257440156	1	1	0	Basal	Rpl26
Rps19	0	0.25531227	1	1	0	Basal	Rps19
Rpl17	4.17E-307	0.266784673	1	0.999	9.13E-303	Basal	Rpl17
Gdpd2	8.78E-307	0.335129105	0.263	0.049	1.92E-302	Basal	Gdpd2
Hadh	3.02E-301	0.52947285	0.857	0.591	6.62E-297	Basal	Hadh
Slc2a1	7.49E-301	0.426025986	0.547	0.242	1.64E-296	Basal	Slc2a1
Sdc4	1.24E-299	0.562902842	0.845	0.546	2.72E-295	Basal	Sdc4
Hmgn3	5.42E-294	0.478075055	0.881	0.629	1.19E-289	Basal	Hmgn3
Agrn	4.01E-292	0.44657449	0.576	0.279	8.78E-288	Basal	Agrn
Ndrg2	5.52E-292	0.55059871	0.591	0.28	1.21E-287	Basal	Ndrg2
Pnrc1	1.16E-291	0.491389405	0.946	0.818	2.55E-287	Basal	Pnrc1
Cdh3	1.16E-290	0.28333082	0.303	0.071	2.53E-286	Basal	Cdh3
Pdcd4	1.80E-286	0.510821999	0.811	0.555	3.93E-282	Basal	Pdcd4
Fgfr2	2.13E-285	0.445154889	0.584	0.284	4.67E-281	Basal	Fgfr2
Ralbp1	3.58E-285	0.475727142	0.905	0.737	7.83E-281	Basal	Ralbp1
Ppm1l	3.32E-284	0.35071894	0.42	0.147	7.27E-280	Basal	Ppm1l
Lfng	6.16E-284	0.388646246	0.421	0.145	1.35E-279	Basal	Lfng
Crlf1	1.40E-283	0.43967934	0.856	0.528	3.08E-279	Basal	Crlf1
Mif	8.55E-281	0.453140833	0.986	0.858	1.87E-276	Basal	Mif
Son	2.04E-280	0.379865957	0.989	0.92	4.46E-276	Basal	Son
Fam107b	1.20E-274	0.424843081	0.566	0.272	2.62E-270	Basal	Fam107b
Igfbp2	3.71E-274	0.450276015	0.863	0.545	8.14E-270	Basal	Igfbp2
Hacd2	5.18E-272	0.477771937	0.599	0.324	1.14E-267	Basal	Hacd2
Amotl1	7.09E-272	0.463030274	0.765	0.501	1.55E-267	Basal	Amotl1
Anp32a	4.73E-268	0.457379943	0.93	0.727	1.04E-263	Basal	Anp32a
Pdlim1	1.86E-267	0.463970327	0.638	0.318	4.07E-263	Basal	Pdlim1
Pdpn	5.56E-267	0.499125339	0.698	0.4	1.22E-262	Basal	Pdpn
Aplp2	1.10E-266	0.420774118	0.901	0.708	2.41E-262	Basal	Aplp2
Krt8	1.84E-266	0.330541527	0.909	0.438	4.04E-262	Basal	Krt8
Mettl7a1	7.68E-266	0.37063854	0.55	0.238	1.68E-261	Basal	Mettl7a1
Irx5	3.37E-265	0.353227366	0.409	0.143	7.39E-261	Basal	Irx5
Ptp4a1	5.50E-265	0.416580063	0.935	0.766	1.20E-260	Basal	Ptp4a1
Pi4k2b	1.78E-264	0.460704492	0.628	0.346	3.89E-260	Basal	Pi4k2b
Irx3	3.80E-264	0.365923743	0.427	0.157	8.33E-260	Basal	Irx3
Ywhaq	2.49E-263	0.401432478	0.986	0.866	5.45E-259	Basal	Ywhaq
Atp1a1	8.58E-263	0.430331649	0.887	0.639	1.88E-258	Basal	Atp1a1
Ppp2r2b	3.33E-261	0.347385345	0.45	0.164	7.30E-257	Basal	Ppp2r2b
Tmem59	6.82E-261	0.39072025	0.957	0.842	1.50E-256	Basal	Tmem59
Klc3	1.76E-260	0.305797122	0.369	0.12	3.85E-256	Basal	Klc3
S100a16	1.10E-259	0.41830535	0.9	0.662	2.41E-255	Basal	S100a16
Pgam1	2.53E-259	0.453649301	0.93	0.757	5.54E-255	Basal	Pgam1
Wnt7b	4.63E-259	0.420902733	0.492	0.2	1.01E-254	Basal	Wnt7b
Adm	3.94E-258	0.489723518	0.303	0.08	8.64E-254	Basal	Adm
Il10rb	1.79E-257	0.410185742	0.564	0.286	3.93E-253	Basal	Il10rb
Ppia	1.88E-257	0.310716456	1	0.998	4.11E-253	Basal	Ppia
Map1lc3b	6.34E-257	0.382309487	0.966	0.87	1.39E-252	Basal	Map1lc3b
Gprc5a	1.13E-255	0.448125352	0.465	0.182	2.48E-251	Basal	Gprc5a
Btg2	7.95E-254	0.53650501	0.981	0.898	1.74E-249	Basal	Btg2
Sh3bgrl	3.05E-253	0.454239387	0.878	0.708	6.68E-249	Basal	Sh3bgrl
Rab38	1.19E-252	0.314226537	0.401	0.142	2.60E-248	Basal	Rab38
Irx2	4.98E-251	0.368856199	0.475	0.195	1.09E-246	Basal	Irx2
Eps8l2	1.08E-250	0.307239499	0.409	0.147	2.37E-246	Basal	Eps8l2
Cebpa	1.93E-250	0.348451217	0.459	0.182	4.23E-246	Basal	Cebpa
Ass1	2.60E-250	0.400902255	0.367	0.123	5.69E-246	Basal	Ass1
Lmo4	8.41E-248	0.428265946	0.922	0.723	1.84E-243	Basal	Lmo4
Fuom	1.05E-246	0.397266329	0.527	0.254	2.31E-242	Basal	Fuom
Dst	9.92E-246	0.521620135	0.628	0.336	2.17E-241	Basal	Dst
Cstb	1.36E-245	0.402933485	0.926	0.765	2.98E-241	Basal	Cstb
Eif3f	2.81E-245	0.305381016	0.997	0.976	6.15E-241	Basal	Eif3f
Rnase4	1.46E-244	0.428476979	0.687	0.377	3.21E-240	Basal	Rnase4
Gapdh	1.09E-243	0.36366636	0.998	0.957	2.39E-239	Basal	Gapdh
Tmc4	3.27E-243	0.360596696	0.515	0.235	7.17E-239	Basal	Tmc4
Tmem176a	4.18E-243	0.545960301	0.763	0.499	9.16E-239	Basal	Tmem176a
Gstm2	4.31E-243	0.434721311	0.544	0.27	9.44E-239	Basal	Gstm2
Kif5b	9.29E-243	0.411223771	0.918	0.764	2.04E-238	Basal	Kif5b
Abracl	2.82E-241	0.42970743	0.829	0.616	6.19E-237	Basal	Abracl
Hsp90ab1	4.65E-241	0.323142016	1	0.996	1.02E-236	Basal	Hsp90ab1
Marcksl1	1.11E-240	0.462029782	0.969	0.789	2.43E-236	Basal	Marcksl1
Mapk13	2.20E-240	0.372578091	0.641	0.32	4.82E-236	Basal	Mapk13
Gjb3	4.26E-240	0.278577968	0.317	0.094	9.33E-236	Basal	Gjb3
Rpl3	5.28E-239	0.264855078	1	0.998	1.16E-234	Basal	Rpl3
Sema3d	1.28E-238	0.400421975	0.501	0.217	2.80E-234	Basal	Sema3d
Hspb8	3.75E-238	0.409755868	0.579	0.299	8.21E-234	Basal	Hspb8
Nudt14	5.82E-238	0.371180037	0.601	0.317	1.27E-233	Basal	Nudt14
2010111I01Rik	1.17E-237	0.419264118	0.678	0.409	2.56E-233	Basal	2010111I01Rik
2610001J05Rik	1.26E-234	0.438356541	0.841	0.639	2.76E-230	Basal	2610001J05Rik
Jup	1.17E-232	0.399367147	0.632	0.346	2.57E-228	Basal	Jup
Nbl1	2.28E-232	0.582245924	0.835	0.606	4.99E-228	Basal	Nbl1
Clip4	7.65E-232	0.364648411	0.441	0.185	1.68E-227	Basal	Clip4
Plekhh3	9.14E-232	0.344374035	0.466	0.203	2.00E-227	Basal	Plekhh3
2900026A02Rik	2.35E-231	0.339327972	0.39	0.145	5.15E-227	Basal	2900026A02Rik
Junb	6.45E-230	0.473847872	0.985	0.94	1.41E-225	Basal	Junb
Bhlhe40	3.06E-229	0.528293473	0.587	0.315	6.71E-225	Basal	Bhlhe40
Hes1	1.82E-227	0.507941505	0.94	0.737	3.98E-223	Basal	Hes1
5730559C18Rik	8.89E-226	0.304136685	0.388	0.148	1.95E-221	Basal	5730559C18Rik
Atp6v1c2	1.38E-225	0.327620224	0.35	0.119	3.03E-221	Basal	Atp6v1c2
Tgif1	6.26E-225	0.411296291	0.608	0.343	1.37E-220	Basal	Tgif1
Runx1	2.90E-222	0.410052283	0.619	0.333	6.36E-218	Basal	Runx1
Cdh1	3.30E-222	0.328252558	0.609	0.291	7.23E-218	Basal	Cdh1
Osbpl6	1.26E-221	0.359459731	0.453	0.198	2.75E-217	Basal	Osbpl6
Mast4	2.49E-219	0.420107063	0.61	0.351	5.46E-215	Basal	Mast4
Cnp	1.08E-217	0.355066306	0.424	0.178	2.37E-213	Basal	Cnp
Dynlt3	7.97E-216	0.38855297	0.701	0.457	1.75E-211	Basal	Dynlt3
Prss23	3.09E-215	0.367002039	0.581	0.294	6.77E-211	Basal	Prss23
Arpc2	7.39E-215	0.3267491	0.976	0.898	1.62E-210	Basal	Arpc2
Aldh6a1	8.73E-214	0.334876687	0.457	0.207	1.91E-209	Basal	Aldh6a1
Mrpl23	5.29E-213	0.368497564	0.874	0.669	1.16E-208	Basal	Mrpl23
Pon2	5.95E-213	0.359291616	0.624	0.35	1.30E-208	Basal	Pon2
Kif21a	2.78E-210	0.29523267	0.432	0.182	6.10E-206	Basal	Kif21a
Nfe2l2	7.47E-210	0.394720218	0.729	0.473	1.64E-205	Basal	Nfe2l2
Rassf7	1.24E-209	0.321646068	0.462	0.208	2.72E-205	Basal	Rassf7
Hprt	6.93E-209	0.374075869	0.737	0.483	1.52E-204	Basal	Hprt
Dnajb1	1.91E-207	0.555189734	0.851	0.671	4.19E-203	Basal	Dnajb1
Psmd7	7.95E-207	0.415791282	0.881	0.674	1.74E-202	Basal	Psmd7
Anxa1	2.74E-206	0.370494442	0.878	0.56	6.00E-202	Basal	Anxa1
Klf10	6.69E-206	0.410936217	0.715	0.46	1.47E-201	Basal	Klf10
Rab25	4.15E-205	0.375774793	0.603	0.296	9.09E-201	Basal	Rab25
Dgka	5.01E-205	0.259214774	0.313	0.104	1.10E-200	Basal	Dgka
Socs2	3.47E-204	0.436788297	0.758	0.526	7.61E-200	Basal	Socs2
Hnrnpk	8.26E-203	0.376539705	0.989	0.926	1.81E-198	Basal	Hnrnpk
Rapgefl1	2.33E-202	0.267550347	0.284	0.087	5.11E-198	Basal	Rapgefl1
Adss	1.62E-201	0.375520756	0.709	0.477	3.55E-197	Basal	Adss
Kctd8	6.88E-200	0.300536854	0.357	0.133	1.51E-195	Basal	Kctd8
Srsf5	1.50E-199	0.325392165	0.973	0.906	3.28E-195	Basal	Srsf5
Sorbs2	3.72E-199	0.313582053	0.403	0.168	8.14E-195	Basal	Sorbs2
Gpi1	8.57E-199	0.368863403	0.878	0.703	1.88E-194	Basal	Gpi1
Amer1	3.72E-197	0.366163669	0.545	0.297	8.14E-193	Basal	Amer1
Lbp	2.66E-196	0.391589334	0.515	0.244	5.82E-192	Basal	Lbp
Cnbp	4.87E-196	0.330090896	0.973	0.859	1.07E-191	Basal	Cnbp
Kdf1	2.11E-192	0.267286168	0.355	0.14	4.62E-188	Basal	Kdf1
Set	8.49E-191	0.326057636	0.972	0.871	1.86E-186	Basal	Set
Klf3	1.43E-190	0.39642405	0.734	0.512	3.13E-186	Basal	Klf3
Gltscr2	3.01E-190	0.343306407	0.941	0.845	6.60E-186	Basal	Gltscr2
Lamc2	8.48E-188	0.270284525	0.285	0.094	1.86E-183	Basal	Lamc2
Cxadr	3.70E-186	0.320985645	0.454	0.218	8.10E-182	Basal	Cxadr
S100a6	4.02E-186	0.393641218	0.969	0.857	8.81E-182	Basal	S100a6
Ube2n	1.05E-185	0.357878739	0.903	0.74	2.30E-181	Basal	Ube2n
Mt1	1.45E-185	0.344059676	0.705	0.487	3.18E-181	Basal	Mt1
Pdgfc	9.42E-185	0.32392911	0.385	0.158	2.06E-180	Basal	Pdgfc
Mob4	5.98E-184	0.370117892	0.763	0.563	1.31E-179	Basal	Mob4
Atp5h	1.57E-183	0.279478584	0.994	0.953	3.44E-179	Basal	Atp5h
Elf3	4.25E-183	0.341132723	0.46	0.216	9.32E-179	Basal	Elf3
Igfbp5	4.97E-183	0.361590684	0.953	0.757	1.09E-178	Basal	Igfbp5
Map1lc3a	1.14E-182	0.435854376	0.971	0.913	2.51E-178	Basal	Map1lc3a
Ltbp4	2.81E-182	0.367028853	0.846	0.647	6.17E-178	Basal	Ltbp4
Pof1b	4.05E-182	0.263402955	0.335	0.127	8.88E-178	Basal	Pof1b
Plk2	5.94E-182	0.417218964	0.543	0.288	1.30E-177	Basal	Plk2
Ddx5	2.15E-179	0.285711837	0.993	0.957	4.70E-175	Basal	Ddx5
Hdgf	1.98E-176	0.308951351	0.953	0.811	4.35E-172	Basal	Hdgf
Cyb5r3	2.99E-176	0.346487544	0.829	0.622	6.55E-172	Basal	Cyb5r3
Dapk2	3.22E-173	0.252048315	0.26	0.082	7.06E-169	Basal	Dapk2
Pa2g4	6.75E-172	0.312680922	0.826	0.588	1.48E-167	Basal	Pa2g4
Vgll4	2.35E-170	0.367924722	0.642	0.422	5.14E-166	Basal	Vgll4
Ube2v2	6.86E-169	0.355289125	0.699	0.484	1.50E-164	Basal	Ube2v2
Adrb2	1.08E-168	0.390591182	0.324	0.124	2.36E-164	Basal	Adrb2
Rassf9	1.12E-168	0.27451937	0.405	0.181	2.45E-164	Basal	Rassf9
Bnip3	1.29E-168	0.372165621	0.559	0.335	2.83E-164	Basal	Bnip3
Tpbg	4.21E-168	0.330295332	0.618	0.365	9.22E-164	Basal	Tpbg
Fjx1	1.44E-167	0.300486098	0.411	0.183	3.16E-163	Basal	Fjx1
Slc25a17	2.88E-167	0.337206186	0.667	0.449	6.30E-163	Basal	Slc25a17
Dcxr	3.60E-167	0.301001083	0.642	0.353	7.89E-163	Basal	Dcxr
8430408G22Rik	1.24E-166	0.854950025	0.451	0.222	2.71E-162	Basal	8430408G22Rik
Ctsh	4.44E-166	0.359221346	0.652	0.376	9.74E-162	Basal	Ctsh
Pabpc1	4.83E-166	0.262010855	0.994	0.973	1.06E-161	Basal	Pabpc1
Arhgef28	1.90E-165	0.289608727	0.399	0.185	4.16E-161	Basal	Arhgef28
Anxa3	1.22E-164	0.371112493	0.54	0.295	2.67E-160	Basal	Anxa3
Mt2	1.75E-164	0.480068835	0.512	0.28	3.84E-160	Basal	Mt2
Nxn	2.94E-164	0.357850906	0.568	0.344	6.43E-160	Basal	Nxn
Slc25a5	4.61E-163	0.284258196	0.971	0.845	1.01E-158	Basal	Slc25a5
Acer2	2.43E-162	0.267976835	0.348	0.148	5.32E-158	Basal	Acer2
Lrp4	1.13E-161	0.270369381	0.279	0.097	2.49E-157	Basal	Lrp4
Bcl11a	3.11E-161	0.280807174	0.378	0.171	6.81E-157	Basal	Bcl11a
Eif3e	4.10E-161	0.290898605	0.978	0.896	8.98E-157	Basal	Eif3e
Cldn10	6.91E-160	0.54882518	0.438	0.21	1.51E-155	Basal	Cldn10
1600014C10Rik	4.45E-159	0.31699436	0.272	0.095	9.75E-155	Basal	1600014C10Rik
Cd59a	4.97E-159	0.3439088	0.411	0.198	1.09E-154	Basal	Cd59a
Echs1	1.09E-158	0.333138695	0.751	0.56	2.39E-154	Basal	Echs1
Psme1	1.34E-158	0.330798571	0.736	0.535	2.93E-154	Basal	Psme1
Sh2d4a	7.55E-158	0.265832377	0.331	0.137	1.65E-153	Basal	Sh2d4a
Vasp	3.53E-157	0.335838419	0.74	0.54	7.72E-153	Basal	Vasp
Xrcc5	2.81E-156	0.293283512	0.435	0.225	6.15E-152	Basal	Xrcc5
Asph	8.32E-156	0.390262174	0.65	0.462	1.82E-151	Basal	Asph
Eif3h	8.48E-156	0.258413842	0.99	0.939	1.86E-151	Basal	Eif3h
Tnfrsf21	1.70E-154	0.258332765	0.364	0.163	3.72E-150	Basal	Tnfrsf21
Dnase2a	4.03E-154	0.282450808	0.39	0.187	8.82E-150	Basal	Dnase2a
1810037I17Rik	8.36E-154	0.332393915	0.926	0.82	1.83E-149	Basal	1810037I17Rik
Arhgef19	4.23E-152	0.27763469	0.405	0.199	9.27E-148	Basal	Arhgef19
Nudt18	4.83E-152	0.273226939	0.388	0.184	1.06E-147	Basal	Nudt18
Slco3a1	6.14E-152	0.252924994	0.349	0.149	1.34E-147	Basal	Slco3a1
Aamp	6.41E-149	0.327900387	0.8	0.638	1.41E-144	Basal	Aamp
Ptk7	1.10E-148	0.309940553	0.645	0.437	2.41E-144	Basal	Ptk7
Paox	1.36E-148	0.251298116	0.34	0.149	2.99E-144	Basal	Paox
Ctbp2	6.22E-148	0.304038924	0.553	0.345	1.36E-143	Basal	Ctbp2
Ackr3	7.14E-148	0.280817515	0.363	0.156	1.56E-143	Basal	Ackr3
H2afy	7.32E-147	0.290897461	0.901	0.733	1.60E-142	Basal	H2afy
Stx3	2.42E-146	0.255521896	0.36	0.167	5.30E-142	Basal	Stx3
Eif4a1	5.68E-146	0.281684344	0.988	0.941	1.24E-141	Basal	Eif4a1
Cd164l2	7.86E-146	0.262181927	0.361	0.163	1.72E-141	Basal	Cd164l2
Serbp1	9.82E-146	0.26039735	0.986	0.947	2.15E-141	Basal	Serbp1
Elf1	1.12E-145	0.309334319	0.525	0.315	2.46E-141	Basal	Elf1
Arrdc1	3.47E-145	0.280534604	0.468	0.255	7.59E-141	Basal	Arrdc1
Faf2	9.50E-145	0.309513543	0.552	0.352	2.08E-140	Basal	Faf2
Gclm	2.63E-144	0.349865071	0.585	0.394	5.77E-140	Basal	Gclm
BC017643	1.02E-143	0.287113191	0.431	0.233	2.24E-139	Basal	BC017643
Ptges	1.85E-143	0.312174285	0.365	0.162	4.05E-139	Basal	Ptges
Pigf	2.01E-143	0.265704666	0.388	0.192	4.40E-139	Basal	Pigf
Man2b1	8.78E-142	0.267148482	0.415	0.214	1.92E-137	Basal	Man2b1
Comt	2.93E-140	0.279517933	0.871	0.732	6.41E-136	Basal	Comt
Ppp2r1b	4.00E-140	0.282489968	0.41	0.216	8.75E-136	Basal	Ppp2r1b
Gpd2	3.48E-139	0.261875627	0.387	0.193	7.63E-135	Basal	Gpd2
Cldn6	9.35E-139	0.277125092	0.376	0.155	2.05E-134	Basal	Cldn6
Rgs12	2.93E-138	0.264707252	0.379	0.185	6.41E-134	Basal	Rgs12
Fbln7	6.91E-138	0.258410695	0.287	0.112	1.51E-133	Basal	Fbln7
Rock1	1.57E-137	0.313887497	0.711	0.535	3.44E-133	Basal	Rock1
Pafah1b3	1.75E-137	0.312128208	0.713	0.505	3.85E-133	Basal	Pafah1b3
Tor3a	1.78E-137	0.254460921	0.363	0.174	3.90E-133	Basal	Tor3a
Plxnb1	2.24E-137	0.253856387	0.373	0.18	4.92E-133	Basal	Plxnb1
Cyb5a	1.44E-135	0.264510206	0.914	0.769	3.15E-131	Basal	Cyb5a
Ier2	7.85E-135	0.298234774	0.988	0.952	1.72E-130	Basal	Ier2
Sh3glb2	1.37E-133	0.30912527	0.59	0.407	3.01E-129	Basal	Sh3glb2
Fam174b	2.98E-133	0.295807227	0.584	0.362	6.52E-129	Basal	Fam174b
Apoc1	3.76E-133	0.401922901	0.258	0.097	8.24E-129	Basal	Apoc1
Hyal2	8.97E-133	0.27177784	0.479	0.278	1.97E-128	Basal	Hyal2
Vps36	1.72E-132	0.313035872	0.756	0.578	3.77E-128	Basal	Vps36
Skap2	3.48E-132	0.305182075	0.519	0.315	7.62E-128	Basal	Skap2
Gltp	7.58E-131	0.305085255	0.691	0.497	1.66E-126	Basal	Gltp
Cct4	1.46E-130	0.314725983	0.862	0.704	3.19E-126	Basal	Cct4
Snx6	4.99E-129	0.285086688	0.703	0.515	1.09E-124	Basal	Snx6
Ddr1	2.82E-128	0.262387254	0.446	0.251	6.18E-124	Basal	Ddr1
Tes	3.87E-128	0.263899722	0.484	0.279	8.47E-124	Basal	Tes
Casp6	6.40E-128	0.270265951	0.425	0.236	1.40E-123	Basal	Casp6
Micalcl	1.35E-127	0.25184001	0.296	0.125	2.97E-123	Basal	Micalcl
Ube2e1	2.06E-127	0.292426801	0.742	0.568	4.51E-123	Basal	Ube2e1
Atp5a1	3.97E-126	0.270687011	0.977	0.927	8.69E-122	Basal	Atp5a1
Pomp	6.18E-126	0.274183313	0.934	0.831	1.35E-121	Basal	Pomp
Mgst3	2.96E-125	0.259296204	0.56	0.359	6.49E-121	Basal	Mgst3
Slc3a2	7.34E-125	0.336804864	0.677	0.512	1.61E-120	Basal	Slc3a2
Flot2	3.61E-124	0.277369411	0.504	0.312	7.92E-120	Basal	Flot2
Capzb	6.32E-124	0.265622324	0.911	0.802	1.38E-119	Basal	Capzb
Kdsr	6.65E-124	0.27313234	0.439	0.253	1.46E-119	Basal	Kdsr
Hpgd	1.57E-121	0.251337674	0.309	0.138	3.43E-117	Basal	Hpgd
Sypl	2.27E-121	0.275556121	0.768	0.572	4.96E-117	Basal	Sypl
Spcs2	4.65E-121	0.255054248	0.905	0.741	1.02E-116	Basal	Spcs2
Sik1	2.76E-120	0.291032255	0.462	0.269	6.04E-116	Basal	Sik1
Tmod3	8.16E-119	0.277686431	0.509	0.325	1.79E-114	Basal	Tmod3
Dusp1	1.42E-118	0.474507633	0.893	0.818	3.11E-114	Basal	Dusp1
Cdc42	3.23E-118	0.269096321	0.961	0.891	7.08E-114	Basal	Cdc42
Mllt3	1.17E-117	0.260145392	0.417	0.234	2.55E-113	Basal	Mllt3
Phip	1.87E-117	0.298726545	0.709	0.531	4.11E-113	Basal	Phip
Fbxo32	7.91E-117	0.261309376	0.303	0.135	1.73E-112	Basal	Fbxo32
Unc119	1.12E-116	0.272926029	0.533	0.345	2.46E-112	Basal	Unc119
Atp6v1f	7.77E-116	0.256818378	0.888	0.77	1.70E-111	Basal	Atp6v1f
Gnai1	1.20E-115	0.279746403	0.501	0.308	2.62E-111	Basal	Gnai1
Capza2	1.26E-115	0.268922901	0.857	0.722	2.76E-111	Basal	Capza2
Agfg2	2.61E-115	0.274178973	0.314	0.151	5.71E-111	Basal	Agfg2
Fam63b	4.56E-115	0.255447135	0.381	0.208	9.99E-111	Basal	Fam63b
Mob2	7.17E-114	0.263687181	0.537	0.365	1.57E-109	Basal	Mob2
Pdk1	4.23E-113	0.267572988	0.414	0.24	9.26E-109	Basal	Pdk1
Trappc6a	6.19E-113	0.273815552	0.658	0.48	1.36E-108	Basal	Trappc6a
Ogt	1.99E-112	0.279584668	0.819	0.702	4.36E-108	Basal	Ogt
Tnfaip8	3.09E-112	0.285690218	0.642	0.468	6.77E-108	Basal	Tnfaip8
Rap1b	6.10E-111	0.269207254	0.834	0.716	1.34E-106	Basal	Rap1b
Tmbim1	1.65E-109	0.293085056	0.601	0.429	3.62E-105	Basal	Tmbim1
Vezf1	4.18E-109	0.277741086	0.588	0.422	9.16E-105	Basal	Vezf1
Sox4	5.47E-109	0.333544793	0.836	0.686	1.20E-104	Basal	Sox4
Ifi30	1.77E-108	0.253178107	0.489	0.31	3.88E-104	Basal	Ifi30
Ssfa2	2.27E-108	0.252008865	0.386	0.215	4.97E-104	Basal	Ssfa2
Fnta	2.68E-108	0.267394908	0.686	0.527	5.87E-104	Basal	Fnta
Cmip	4.82E-108	0.283394288	0.512	0.345	1.06E-103	Basal	Cmip
Sema3c	1.15E-107	0.271902453	0.718	0.509	2.52E-103	Basal	Sema3c
Atf3	1.16E-107	0.493870297	0.724	0.55	2.55E-103	Basal	Atf3
1500011K16Rik	2.67E-107	0.272727782	0.603	0.434	5.86E-103	Basal	1500011K16Rik
Snai2	8.28E-107	0.252835321	0.347	0.174	1.81E-102	Basal	Snai2
Hmgb3	8.54E-107	0.288059739	0.684	0.479	1.87E-102	Basal	Hmgb3
Npm3	2.58E-106	0.260442588	0.807	0.655	5.66E-102	Basal	Npm3
Psma6	5.16E-106	0.262141392	0.78	0.606	1.13E-101	Basal	Psma6
Brd7	1.18E-105	0.269009166	0.704	0.552	2.59E-101	Basal	Brd7
Atp5b	2.17E-105	0.255982391	0.977	0.913	4.76E-101	Basal	Atp5b
Sf3b1	1.41E-104	0.265124042	0.832	0.701	3.09E-100	Basal	Sf3b1
Ggh	5.60E-104	0.342827431	0.633	0.485	1.23E-99	Basal	Ggh
Bpgm	5.83E-104	0.260639001	0.433	0.263	1.28E-99	Basal	Bpgm
Psmd11	1.46E-103	0.282703161	0.75	0.607	3.21E-99	Basal	Psmd11
Irf2bpl	4.33E-103	0.278702792	0.762	0.629	9.49E-99	Basal	Irf2bpl
Rnpep	7.26E-103	0.27570136	0.53	0.358	1.59E-98	Basal	Rnpep
Snw1	3.30E-102	0.261025073	0.654	0.492	7.23E-98	Basal	Snw1
Ccdc12	5.34E-102	0.250669215	0.716	0.571	1.17E-97	Basal	Ccdc12
Cd2ap	2.81E-100	0.267262555	0.602	0.447	6.15E-96	Basal	Cd2ap
Pdcd10	3.78E-99	0.259139132	0.624	0.47	8.29E-95	Basal	Pdcd10
Itm2c	9.47E-99	0.270524834	0.817	0.699	2.08E-94	Basal	Itm2c
Snrpb2	1.02E-96	0.271050579	0.798	0.671	2.23E-92	Basal	Snrpb2
Nudt16l1	4.50E-96	0.260513746	0.53	0.37	9.86E-92	Basal	Nudt16l1
Krcc1	7.85E-94	0.254129671	0.724	0.599	1.72E-89	Basal	Krcc1
Llph	2.41E-93	0.252509707	0.727	0.588	5.27E-89	Basal	Llph
Atxn10	6.90E-92	0.318652746	0.764	0.654	1.51E-87	Basal	Atxn10
Atp6ap1	1.00E-91	0.25309333	0.603	0.458	2.20E-87	Basal	Atp6ap1
Got2	1.57E-91	0.253526953	0.562	0.409	3.43E-87	Basal	Got2
Gadd45g	7.66E-91	0.444792607	0.516	0.343	1.68E-86	Basal	Gadd45g
Dnajc7	1.46E-90	0.253519669	0.655	0.504	3.20E-86	Basal	Dnajc7
Snx4	3.13E-90	0.262519672	0.547	0.41	6.85E-86	Basal	Snx4
Golim4	9.02E-89	0.264615101	0.683	0.551	1.98E-84	Basal	Golim4
Degs1	6.97E-87	0.308104815	0.634	0.512	1.53E-82	Basal	Degs1
Trim8	1.51E-86	0.257865134	0.53	0.382	3.30E-82	Basal	Trim8
Nemf	5.67E-86	0.252797424	0.464	0.315	1.24E-81	Basal	Nemf
Oat	1.91E-85	0.26771343	0.845	0.746	4.18E-81	Basal	Oat
Tnfrsf19	8.58E-81	0.290564215	0.497	0.34	1.88E-76	Basal	Tnfrsf19
Tgm2	3.08E-76	0.276281185	0.303	0.165	6.74E-72	Basal	Tgm2
Frat2	4.78E-70	0.276363998	0.467	0.327	1.05E-65	Basal	Frat2
Rnf121	6.27E-70	0.261710882	0.436	0.307	1.37E-65	Basal	Rnf121
Gadd45b	7.32E-68	0.264053831	0.508	0.362	1.60E-63	Basal	Gadd45b
Pim3	8.27E-68	0.277726012	0.498	0.368	1.81E-63	Basal	Pim3
Smoc2	9.26E-68	0.383508482	0.337	0.199	2.03E-63	Basal	Smoc2
Hnrnpm	1.26E-67	0.259845445	0.845	0.759	2.76E-63	Basal	Hnrnpm
Errfi1	9.99E-62	0.295337966	0.49	0.351	2.19E-57	Basal	Errfi1
Aldoc	2.73E-57	0.253869013	0.289	0.169	5.97E-53	Basal	Aldoc
Maff	2.88E-56	0.285212462	0.499	0.374	6.31E-52	Basal	Maff
Ier3	2.54E-41	0.372406494	0.57	0.492	5.57E-37	Basal	Ier3
Cytl1	0	2.168976161	0.671	0.073	0	Chondrocyte	Cytl1
Col2a1	0	2.097312914	0.503	0.073	0	Chondrocyte	Col2a1
Col9a3	0	1.933369078	0.575	0.087	0	Chondrocyte	Col9a3
Matn4	0	1.862963692	0.654	0.079	0	Chondrocyte	Matn4
Wif11	0	1.61582633	0.774	0.203	0	Chondrocyte	Wif1
Col9a1	0	1.595146553	0.52	0.052	0	Chondrocyte	Col9a1
Mia1	0	1.575326455	0.928	0.267	0	Chondrocyte	Mia
Col9a21	0	1.551222669	0.818	0.201	0	Chondrocyte	Col9a2
Mgp1	0	1.384232374	1	0.609	0	Chondrocyte	Mgp
Sox9	0	1.300998332	0.793	0.224	0	Chondrocyte	Sox9
Col11a11	0	1.233166294	0.923	0.334	0	Chondrocyte	Col11a1
Wwp2	0	1.224549566	0.714	0.249	0	Chondrocyte	Wwp2
Col8a1	0	1.154083182	0.572	0.103	0	Chondrocyte	Col8a1
Capn61	0	1.093750087	0.937	0.484	0	Chondrocyte	Capn6
Crispld1	0	1.054266905	0.759	0.102	0	Chondrocyte	Crispld1
H191	0	1.008719594	1	0.933	0	Chondrocyte	H19
Mpped21	0	0.965623041	0.932	0.423	0	Chondrocyte	Mpped2
Acan	0	0.890454675	0.559	0.039	0	Chondrocyte	Acan
Tsc22d1	0	0.879200165	0.999	0.942	0	Chondrocyte	Tsc22d1
Col25a1	0	0.81946451	0.63	0.078	0	Chondrocyte	Col25a1
Prrx11	0	0.768061032	0.892	0.345	0	Chondrocyte	Prrx1
Lect1	0	0.751076375	0.277	0.012	0	Chondrocyte	Lect1
Fzd9	0	0.677021335	0.496	0.025	0	Chondrocyte	Fzd9
Susd5	0	0.651197866	0.383	0.011	0	Chondrocyte	Susd5
A230065H16Rik	0	0.643709499	0.396	0.051	0	Chondrocyte	A230065H16Rik
Bmper	0	0.616940544	0.5	0.04	0	Chondrocyte	Bmper
Thsd4	0	0.597984986	0.524	0.083	0	Chondrocyte	Thsd4
Col11a2	0	0.58676429	0.309	0.018	0	Chondrocyte	Col11a2
Ncmap	0	0.534339255	0.374	0.058	0	Chondrocyte	Ncmap
Pcolce2	0	0.380108521	0.342	0.042	0	Chondrocyte	Pcolce2
Stk32b	0	0.276406387	0.29	0.024	0	Chondrocyte	Stk32b
Mest1	1.03E-306	0.921423041	0.992	0.484	2.25E-302	Chondrocyte	Mest
Sim2	3.36E-300	0.523698271	0.574	0.136	7.36E-296	Chondrocyte	Sim2
1500015O10Rik1	3.50E-297	1.03497173	0.941	0.438	7.68E-293	Chondrocyte	1500015O10Rik
Igf21	2.15E-289	0.814262586	0.999	0.837	4.71E-285	Chondrocyte	Igf2
Enpp2	1.57E-285	0.908275497	0.432	0.084	3.44E-281	Chondrocyte	Enpp2
Serpine21	1.77E-278	0.74371442	0.815	0.31	3.88E-274	Chondrocyte	Serpine2
Fgfrl1	3.70E-276	0.500212046	0.544	0.137	8.11E-272	Chondrocyte	Fgfrl1
Peg31	1.12E-265	0.831342188	0.993	0.678	2.45E-261	Chondrocyte	Peg3
Fibin1	9.32E-264	0.876250086	0.911	0.436	2.04E-259	Chondrocyte	Fibin
Prelp	9.08E-263	0.435699517	0.373	0.065	1.99E-258	Chondrocyte	Prelp
Emilin11	2.78E-262	0.726768668	0.835	0.371	6.10E-258	Chondrocyte	Emilin1
Cdkn1c1	8.62E-262	0.794161739	1	0.904	1.89E-257	Chondrocyte	Cdkn1c
Erg	2.32E-261	0.383106577	0.402	0.074	5.08E-257	Chondrocyte	Erg
Col8a2	2.44E-251	0.706965895	0.507	0.129	5.35E-247	Chondrocyte	Col8a2
Itm2a1	3.83E-247	0.927282385	0.965	0.657	8.40E-243	Chondrocyte	Itm2a
Alx1	3.78E-245	0.30460281	0.333	0.053	8.28E-241	Chondrocyte	Alx1
Slc1a3	1.62E-220	0.869443092	0.65	0.262	3.56E-216	Chondrocyte	Slc1a3
Col27a11	3.30E-217	0.675569869	0.695	0.285	7.24E-213	Chondrocyte	Col27a1
Sox6	1.68E-216	0.377379253	0.412	0.095	3.67E-212	Chondrocyte	Sox6
Mecomos	3.39E-213	0.429281407	0.434	0.102	7.42E-209	Chondrocyte	Mecomos
Rbp11	9.91E-212	0.900231343	0.789	0.394	2.17E-207	Chondrocyte	Rbp1
Bmp2	9.64E-205	0.467042722	0.41	0.098	2.11E-200	Chondrocyte	Bmp2
Angptl11	1.55E-200	0.550090696	0.717	0.262	3.39E-196	Chondrocyte	Angptl1
Vasn1	1.93E-200	0.575438742	0.647	0.248	4.23E-196	Chondrocyte	Vasn
Foxc1	5.25E-193	0.502836989	0.512	0.161	1.15E-188	Chondrocyte	Foxc1
Cpm	1.31E-190	0.332769987	0.323	0.064	2.87E-186	Chondrocyte	Cpm
Piezo2	2.73E-190	0.310620683	0.357	0.077	5.97E-186	Chondrocyte	Piezo2
Fam101a	1.24E-188	0.276136414	0.292	0.052	2.72E-184	Chondrocyte	Fam101a
Npm1	1.30E-183	0.517315778	1	0.973	2.85E-179	Chondrocyte	Npm1
Papss2	1.52E-171	0.53078526	0.332	0.078	3.33E-167	Chondrocyte	Papss2
Mmp21	2.81E-170	0.489329934	0.888	0.456	6.15E-166	Chondrocyte	Mmp2
Unc5c	7.58E-170	0.381777727	0.502	0.157	1.66E-165	Chondrocyte	Unc5c
Klf21	2.96E-168	1.254214098	0.879	0.573	6.50E-164	Chondrocyte	Klf2
Fgfr11	2.48E-167	0.591679264	0.868	0.542	5.43E-163	Chondrocyte	Fgfr1
Hoxa51	2.99E-167	0.543886942	0.646	0.275	6.55E-163	Chondrocyte	Hoxa5
Lhfp1	7.15E-165	0.625582998	0.914	0.495	1.57E-160	Chondrocyte	Lhfp
P3h31	2.61E-163	0.500336281	0.919	0.507	5.73E-159	Chondrocyte	P3h3
Sox5	2.26E-158	0.435468627	0.389	0.113	4.95E-154	Chondrocyte	Sox5
Fli1	5.04E-156	0.278728937	0.378	0.096	1.10E-151	Chondrocyte	Fli1
Tox	1.37E-154	0.357097067	0.488	0.166	3.00E-150	Chondrocyte	Tox
Cspg4	1.91E-154	0.272494533	0.327	0.077	4.19E-150	Chondrocyte	Cspg4
Foxc2	1.18E-153	0.283674763	0.322	0.074	2.58E-149	Chondrocyte	Foxc2
Mafb	3.96E-153	0.705414277	0.394	0.12	8.67E-149	Chondrocyte	Mafb
Pdgfrl1	1.87E-150	0.486322188	0.746	0.375	4.11E-146	Chondrocyte	Pdgfrl
Tcf41	3.55E-147	0.538617147	0.929	0.639	7.78E-143	Chondrocyte	Tcf4
Bmp5	1.21E-146	0.359923993	0.426	0.136	2.66E-142	Chondrocyte	Bmp5
Mdfi	4.34E-144	0.501547933	0.669	0.355	9.50E-140	Chondrocyte	Mdfi
Ctgf	2.87E-143	0.700678742	0.453	0.154	6.28E-139	Chondrocyte	Ctgf
Sub1	6.22E-143	0.445187243	0.991	0.959	1.36E-138	Chondrocyte	Sub1
Gdf101	1.10E-139	0.537876616	0.816	0.416	2.41E-135	Chondrocyte	Gdf10
Chadl	2.26E-138	0.355525312	0.299	0.074	4.95E-134	Chondrocyte	Chadl
Tbx3os1	1.39E-137	0.337000058	0.347	0.092	3.05E-133	Chondrocyte	Tbx3os1
Cdo11	2.84E-136	0.44041537	0.755	0.37	6.23E-132	Chondrocyte	Cdo1
Dnm3os1	1.13E-135	0.416233028	0.581	0.228	2.47E-131	Chondrocyte	Dnm3os
Cpe1	1.78E-135	0.42832413	0.769	0.381	3.90E-131	Chondrocyte	Cpe
Cdh111	3.07E-135	0.484906832	0.779	0.387	6.72E-131	Chondrocyte	Cdh11
Ypel2	4.51E-129	0.328053994	0.44	0.153	9.89E-125	Chondrocyte	Ypel2
Bnc2	1.32E-126	0.339349435	0.418	0.14	2.89E-122	Chondrocyte	Bnc2
Scarf21	3.73E-126	0.450373222	0.816	0.446	8.16E-122	Chondrocyte	Scarf2
1810058I24Rik	2.02E-125	0.458765276	0.902	0.802	4.43E-121	Chondrocyte	1810058I24Rik
Lpar4	2.76E-121	0.420301277	0.533	0.227	6.04E-117	Chondrocyte	Lpar4
Tmem1671	8.71E-121	0.450284213	0.926	0.827	1.91E-116	Chondrocyte	Tmem167
Mbnl2	1.17E-120	0.466030855	0.894	0.73	2.55E-116	Chondrocyte	Mbnl2
Penk1	5.09E-120	0.673543942	0.779	0.495	1.11E-115	Chondrocyte	Penk
Dab21	1.96E-119	0.271844659	0.696	0.322	4.30E-115	Chondrocyte	Dab2
Id31	3.87E-119	0.596852299	0.932	0.71	8.48E-115	Chondrocyte	Id3
Grb101	5.62E-119	0.445581888	0.94	0.755	1.23E-114	Chondrocyte	Grb10
Tbx5	2.25E-118	0.302486519	0.423	0.144	4.92E-114	Chondrocyte	Tbx5
Cpxm11	2.07E-115	0.438969853	0.603	0.275	4.53E-111	Chondrocyte	Cpxm1
Boc1	6.19E-115	0.408880977	0.688	0.354	1.36E-110	Chondrocyte	Boc
Plod2	3.19E-114	0.657787426	0.568	0.308	6.99E-110	Chondrocyte	Plod2
Usp29	5.49E-114	0.292025134	0.404	0.139	1.20E-109	Chondrocyte	Usp29
Bgn1	8.64E-114	0.392920991	1	0.624	1.89E-109	Chondrocyte	Bgn
Klf41	2.42E-113	0.66704866	0.917	0.644	5.31E-109	Chondrocyte	Klf4
Cnn3	6.77E-112	0.461141868	0.932	0.819	1.48E-107	Chondrocyte	Cnn3
Gnb41	8.01E-112	0.35471623	0.527	0.223	1.75E-107	Chondrocyte	Gnb4
Pid11	4.12E-110	0.522845071	0.586	0.275	9.03E-106	Chondrocyte	Pid1
Serpinh11	3.28E-108	0.418632152	0.996	0.903	7.19E-104	Chondrocyte	Serpinh1
Rcn11	6.92E-107	0.429775104	0.856	0.653	1.52E-102	Chondrocyte	Rcn1
Rcn31	9.79E-107	0.387032609	0.935	0.646	2.15E-102	Chondrocyte	Rcn3
Fbn21	1.50E-106	0.422459602	0.967	0.732	3.28E-102	Chondrocyte	Fbn2
Zcchc5	1.04E-105	0.450981941	0.645	0.348	2.29E-101	Chondrocyte	Zcchc5
Sec61g1	1.49E-105	0.288620541	0.998	0.994	3.27E-101	Chondrocyte	Sec61g
Hnrnpa1	3.62E-105	0.433635791	0.978	0.908	7.94E-101	Chondrocyte	Hnrnpa1
Oaf1	1.10E-103	0.368057137	0.655	0.355	2.41E-99	Chondrocyte	Oaf
Fscn11	1.15E-103	0.416386978	0.717	0.429	2.51E-99	Chondrocyte	Fscn1
Eva1b1	1.37E-103	0.451991623	0.922	0.614	3.00E-99	Chondrocyte	Eva1b
Sox41	6.34E-103	0.566278293	0.885	0.697	1.39E-98	Chondrocyte	Sox4
Aspn1	1.02E-102	0.607911178	0.726	0.414	2.23E-98	Chondrocyte	Aspn
Wnt5a1	2.21E-101	0.321938164	0.514	0.218	4.85E-97	Chondrocyte	Wnt5a
Mef2c1	2.51E-101	0.367297825	0.709	0.351	5.50E-97	Chondrocyte	Mef2c
Tra2b	2.12E-100	0.397076789	0.949	0.884	4.65E-96	Chondrocyte	Tra2b
Nrep1	2.54E-100	0.415784609	0.915	0.628	5.58E-96	Chondrocyte	Nrep
Zfp521	3.08E-100	0.321644978	0.436	0.174	6.75E-96	Chondrocyte	Zfp521
Zfos1	1.77E-99	0.522772117	0.922	0.772	3.88E-95	Chondrocyte	Zfos1
Rarg	1.71E-97	0.369331164	0.662	0.389	3.75E-93	Chondrocyte	Rarg
6330403K07Rik1	1.05E-96	0.362289378	0.804	0.457	2.30E-92	Chondrocyte	6330403K07Rik
Rgs31	1.22E-94	0.500766268	0.638	0.359	2.67E-90	Chondrocyte	Rgs3
Adgrg6	1.16E-92	0.336573138	0.356	0.133	2.55E-88	Chondrocyte	Adgrg6
Snai1	3.98E-92	0.268111736	0.349	0.12	8.73E-88	Chondrocyte	Snai1
Pbx3	8.86E-92	0.347183268	0.572	0.292	1.94E-87	Chondrocyte	Pbx3
Elk3	1.69E-91	0.314612062	0.598	0.312	3.69E-87	Chondrocyte	Elk3
1190002N15Rik	2.89E-91	0.388545388	0.522	0.26	6.33E-87	Chondrocyte	1190002N15Rik
Ogn1	4.13E-90	0.571895565	0.769	0.468	9.05E-86	Chondrocyte	Ogn
Cxcl14	6.10E-90	0.468774914	0.371	0.142	1.34E-85	Chondrocyte	Cxcl14
Slc40a1	2.93E-87	0.499945737	0.367	0.149	6.41E-83	Chondrocyte	Slc40a1
Nfatc2	5.59E-87	0.435002246	0.37	0.14	1.22E-82	Chondrocyte	Nfatc2
Elovl6	3.05E-86	0.26309698	0.394	0.158	6.69E-82	Chondrocyte	Elovl6
Postn1	4.50E-86	0.303076426	0.803	0.453	9.87E-82	Chondrocyte	Postn
Ldlrad3	1.06E-85	0.359468181	0.583	0.319	2.33E-81	Chondrocyte	Ldlrad3
Zfp637	2.25E-85	0.399629437	0.632	0.409	4.94E-81	Chondrocyte	Zfp637
Lgr4	6.21E-85	0.351812537	0.39	0.158	1.36E-80	Chondrocyte	Lgr4
Flrt21	3.23E-83	0.352097418	0.639	0.344	7.09E-79	Chondrocyte	Flrt2
B3gnt91	4.33E-83	0.331726568	0.531	0.253	9.48E-79	Chondrocyte	B3gnt9
Zfhx4	9.32E-83	0.316492297	0.458	0.206	2.04E-78	Chondrocyte	Zfhx4
Rspo3	1.54E-82	0.410251207	0.408	0.175	3.38E-78	Chondrocyte	Rspo3
Tceal3	3.77E-82	0.265493149	0.399	0.159	8.26E-78	Chondrocyte	Tceal3
6-Sep	1.09E-81	0.257970962	0.436	0.192	2.39E-77	Chondrocyte	6-Sep
Tmem2631	6.27E-81	0.349866289	0.698	0.457	1.37E-76	Chondrocyte	Tmem263
Maged21	1.90E-80	0.619102846	0.811	0.68	4.17E-76	Chondrocyte	Maged2
Arpc1b1	6.57E-80	0.30517783	0.962	0.843	1.44E-75	Chondrocyte	Arpc1b
Rpl22l1	1.68E-79	0.312412107	0.999	0.988	3.69E-75	Chondrocyte	Rpl22l1
Fabp5	1.27E-78	0.501215258	0.713	0.467	2.78E-74	Chondrocyte	Fabp5
Eef1a1	1.52E-78	0.26388981	1	1	3.33E-74	Chondrocyte	Eef1a1
Kazald1	3.85E-78	0.273191981	0.441	0.185	8.43E-74	Chondrocyte	Kazald1
Gstm5	4.66E-78	0.366176646	0.727	0.533	1.02E-73	Chondrocyte	Gstm5
Plod11	6.97E-77	0.310571138	0.59	0.331	1.53E-72	Chondrocyte	Plod1
Rbp41	4.37E-76	0.720999282	0.668	0.458	9.58E-72	Chondrocyte	Rbp4
Nfib1	3.94E-75	0.364897809	0.984	0.908	8.63E-71	Chondrocyte	Nfib
Mxra81	4.01E-75	0.455986442	0.544	0.295	8.79E-71	Chondrocyte	Mxra8
Epha3	4.33E-75	0.355968272	0.354	0.141	9.48E-71	Chondrocyte	Epha3
Hoxa3	6.66E-75	0.301745486	0.505	0.262	1.46E-70	Chondrocyte	Hoxa3
Pitpnc1	7.56E-74	0.251664283	0.402	0.176	1.66E-69	Chondrocyte	Pitpnc1
Bex2	5.26E-73	0.502170446	0.436	0.219	1.15E-68	Chondrocyte	Bex2
Rcn2	5.56E-73	0.405458722	0.772	0.632	1.22E-68	Chondrocyte	Rcn2
Eid1	2.77E-72	0.2960759	0.89	0.75	6.06E-68	Chondrocyte	Eid1
Snai21	5.83E-72	0.268219561	0.417	0.186	1.28E-67	Chondrocyte	Snai2
Creb3l2	5.89E-72	0.349279499	0.639	0.427	1.29E-67	Chondrocyte	Creb3l2
Id2	6.77E-72	0.354012069	0.877	0.696	1.48E-67	Chondrocyte	Id2
Igf2r1	8.90E-72	0.336508443	0.673	0.439	1.95E-67	Chondrocyte	Igf2r
C1qtnf31	9.24E-72	0.400550604	0.457	0.214	2.02E-67	Chondrocyte	C1qtnf3
Tceal8	1.39E-71	0.334080807	0.874	0.784	3.05E-67	Chondrocyte	Tceal8
Mfap21	5.39E-71	0.286124243	0.992	0.791	1.18E-66	Chondrocyte	Mfap2
Auts2	6.93E-71	0.34138652	0.904	0.732	1.52E-66	Chondrocyte	Auts2
Dact11	1.57E-70	0.281031537	0.479	0.222	3.45E-66	Chondrocyte	Dact1
Snhg6	1.93E-70	0.350479764	0.726	0.51	4.23E-66	Chondrocyte	Snhg6
Ndrg21	2.92E-70	0.298549412	0.552	0.313	6.40E-66	Chondrocyte	Ndrg2
Nrp21	4.36E-70	0.350758661	0.452	0.222	9.55E-66	Chondrocyte	Nrp2
Srsf11	5.49E-70	0.305923176	0.895	0.809	1.20E-65	Chondrocyte	Srsf11
Nsg1	1.38E-69	0.255301856	0.41	0.183	3.03E-65	Chondrocyte	Nsg1
Maged1	1.82E-69	0.424323452	0.867	0.799	3.98E-65	Chondrocyte	Maged1
Ostc1	6.80E-69	0.339370364	0.905	0.845	1.49E-64	Chondrocyte	Ostc
Selk1	7.54E-69	0.288628349	0.964	0.905	1.65E-64	Chondrocyte	Selk
Trps11	1.21E-68	0.36784976	0.737	0.525	2.66E-64	Chondrocyte	Trps1
Cyth31	8.23E-68	0.428031355	0.498	0.279	1.80E-63	Chondrocyte	Cyth3
Txndc51	2.85E-67	0.31854093	0.877	0.783	6.25E-63	Chondrocyte	Txndc5
Ptov1	4.44E-66	0.28548668	0.951	0.899	9.73E-62	Chondrocyte	Ptov1
Ubb	6.40E-66	0.298524711	1	0.998	1.40E-61	Chondrocyte	Ubb
Tmem2	1.19E-65	0.28866122	0.39	0.184	2.60E-61	Chondrocyte	Tmem2
Mdk1	1.36E-65	0.337216694	0.959	0.8	2.97E-61	Chondrocyte	Mdk
Eef1b2	1.65E-65	0.258462034	0.997	0.978	3.62E-61	Chondrocyte	Eef1b2
Adgra3	1.75E-65	0.2645821	0.427	0.211	3.83E-61	Chondrocyte	Adgra3
Twist1	3.31E-65	0.290110579	0.427	0.199	7.25E-61	Chondrocyte	Twist1
P3h11	3.54E-65	0.282626786	0.554	0.315	7.77E-61	Chondrocyte	P3h1
1110004F10Rik	1.32E-64	0.306287606	0.88	0.8	2.90E-60	Chondrocyte	1110004F10Rik
Sertad4	1.51E-64	0.27324119	0.385	0.179	3.30E-60	Chondrocyte	Sertad4
Ccnd31	8.63E-64	0.303045663	0.945	0.844	1.89E-59	Chondrocyte	Ccnd3
Bambi	1.02E-63	0.326712857	0.47	0.253	2.23E-59	Chondrocyte	Bambi
Ncam1	1.88E-63	0.269880166	0.472	0.235	4.12E-59	Chondrocyte	Ncam1
Uba7	2.65E-63	0.255646271	0.369	0.165	5.80E-59	Chondrocyte	Uba7
Morf4l21	3.53E-63	0.342205532	0.938	0.916	7.73E-59	Chondrocyte	Morf4l2
Pmp221	4.18E-63	0.27609257	0.794	0.491	9.16E-59	Chondrocyte	Pmp22
Tpst11	9.61E-63	0.295756356	0.751	0.488	2.11E-58	Chondrocyte	Tpst1
Gm26699	1.06E-62	0.308167565	0.635	0.421	2.31E-58	Chondrocyte	Gm26699
Ckap41	1.53E-62	0.256703968	0.924	0.818	3.36E-58	Chondrocyte	Ckap4
Slc29a11	1.80E-62	0.29412096	0.483	0.256	3.95E-58	Chondrocyte	Slc29a1
Smim3	2.00E-62	0.297627327	0.561	0.338	4.38E-58	Chondrocyte	Smim3
Fermt21	5.35E-62	0.279862245	0.705	0.489	1.17E-57	Chondrocyte	Fermt2
Tnfaip81	7.72E-62	0.397919038	0.632	0.485	1.69E-57	Chondrocyte	Tnfaip8
Maf1	1.13E-61	0.520007485	0.417	0.218	2.47E-57	Chondrocyte	Maf
Gpc6	4.57E-61	0.283286358	0.45	0.236	1.00E-56	Chondrocyte	Gpc6
Fkbp101	5.30E-61	0.284758153	0.738	0.522	1.16E-56	Chondrocyte	Fkbp10
Ugdh1	1.25E-59	0.407124991	0.565	0.396	2.73E-55	Chondrocyte	Ugdh
Lrrc171	1.78E-59	0.305141799	0.501	0.271	3.91E-55	Chondrocyte	Lrrc17
Net1	8.00E-59	0.323230587	0.73	0.527	1.75E-54	Chondrocyte	Net1
Tbc1d24	3.45E-58	0.254512665	0.41	0.202	7.56E-54	Chondrocyte	Tbc1d24
Snhg181	4.27E-58	0.267067356	0.927	0.66	9.36E-54	Chondrocyte	Snhg18
Ier21	1.33E-57	0.45460055	0.993	0.955	2.92E-53	Chondrocyte	Ier2
Clec11a	2.01E-57	0.302725219	0.336	0.151	4.39E-53	Chondrocyte	Clec11a
Calu1	2.27E-57	0.266332927	0.853	0.72	4.97E-53	Chondrocyte	Calu
Arf4	2.43E-57	0.277950353	0.972	0.943	5.32E-53	Chondrocyte	Arf4
Sec22b1	3.00E-57	0.288313897	0.749	0.606	6.57E-53	Chondrocyte	Sec22b
Hmga2	4.00E-57	0.250639107	0.381	0.183	8.77E-53	Chondrocyte	Hmga2
Igsf3	5.26E-57	0.317735567	0.662	0.443	1.15E-52	Chondrocyte	Igsf3
Sema6a	8.57E-57	0.252058262	0.355	0.165	1.88E-52	Chondrocyte	Sema6a
Col16a11	1.25E-56	0.304497576	0.588	0.345	2.74E-52	Chondrocyte	Col16a1
Alkbh1	1.43E-55	0.290281235	0.627	0.42	3.14E-51	Chondrocyte	Alkbh1
Rhoc1	1.51E-55	0.256139606	0.847	0.718	3.31E-51	Chondrocyte	Rhoc
Eif4a2	1.88E-55	0.273581927	0.948	0.883	4.11E-51	Chondrocyte	Eif4a2
Arhgef25	3.43E-55	0.255515457	0.565	0.332	7.52E-51	Chondrocyte	Arhgef25
C1qtnf4	4.37E-55	0.279575383	0.464	0.264	9.58E-51	Chondrocyte	C1qtnf4
Golph3	1.13E-54	0.338983279	0.653	0.498	2.48E-50	Chondrocyte	Golph3
Rab341	3.45E-54	0.257866526	0.792	0.576	7.55E-50	Chondrocyte	Rab34
Hspe1	9.72E-54	0.295028467	0.941	0.926	2.13E-49	Chondrocyte	Hspe1
Col12a11	4.36E-53	0.346565395	0.547	0.322	9.55E-49	Chondrocyte	Col12a1
Fbln51	1.99E-52	0.26498091	0.82	0.583	4.37E-48	Chondrocyte	Fbln5
App	2.11E-52	0.28510812	0.882	0.787	4.62E-48	Chondrocyte	App
Ghr	6.92E-52	0.289059342	0.606	0.4	1.52E-47	Chondrocyte	Ghr
Cmpk1	1.62E-51	0.285142093	0.789	0.685	3.55E-47	Chondrocyte	Cmpk1
Mpzl1	1.14E-50	0.265691543	0.68	0.515	2.50E-46	Chondrocyte	Mpzl1
Prrx21	2.57E-50	0.392265629	0.564	0.352	5.63E-46	Chondrocyte	Prrx2
Gpm6b	3.44E-50	0.265694513	0.553	0.344	7.53E-46	Chondrocyte	Gpm6b
Jun	6.42E-50	0.412803156	0.987	0.972	1.41E-45	Chondrocyte	Jun
Eif3e1	8.80E-50	0.271002102	0.97	0.904	1.93E-45	Chondrocyte	Eif3e
Cdc26	1.44E-49	0.253405351	0.829	0.74	3.15E-45	Chondrocyte	Cdc26
Ldhb	1.55E-49	0.354393581	0.609	0.445	3.39E-45	Chondrocyte	Ldhb
Fgfr21	1.59E-49	0.272838219	0.52	0.317	3.47E-45	Chondrocyte	Fgfr2
Col5a21	6.03E-49	0.286224772	0.746	0.504	1.32E-44	Chondrocyte	Col5a2
Meis1	8.66E-48	0.260730181	0.687	0.481	1.90E-43	Chondrocyte	Meis1
Fos	3.91E-47	0.43169581	0.992	0.976	8.56E-43	Chondrocyte	Fos
Ccser21	4.93E-46	0.255753377	0.656	0.472	1.08E-41	Chondrocyte	Ccser2
Akt1s1	7.07E-46	0.259265755	0.705	0.56	1.55E-41	Chondrocyte	Akt1s1
Vgll41	8.82E-46	0.297040348	0.626	0.445	1.93E-41	Chondrocyte	Vgll4
Tcf121	1.80E-45	0.280844311	0.719	0.553	3.94E-41	Chondrocyte	Tcf12
Sap30	6.06E-45	0.297354527	0.521	0.352	1.33E-40	Chondrocyte	Sap30
Cbfb	7.13E-45	0.270878779	0.637	0.484	1.56E-40	Chondrocyte	Cbfb
Mmp14	1.33E-44	0.301095713	0.715	0.574	2.91E-40	Chondrocyte	Mmp14
Rlim	1.64E-44	0.265602961	0.638	0.459	3.59E-40	Chondrocyte	Rlim
P4ha1	2.05E-44	0.261379224	0.546	0.372	4.49E-40	Chondrocyte	P4ha1
Commd3	8.11E-44	0.270635725	0.649	0.522	1.78E-39	Chondrocyte	Commd3
Rbm18	8.80E-43	0.255588603	0.53	0.352	1.93E-38	Chondrocyte	Rbm18
Ing1	2.78E-42	0.278627444	0.646	0.485	6.09E-38	Chondrocyte	Ing1
Egr11	2.99E-42	0.420692059	0.951	0.927	6.55E-38	Chondrocyte	Egr1
Fosb1	3.52E-42	0.425465355	0.894	0.806	7.71E-38	Chondrocyte	Fosb
Jund1	7.43E-42	0.428350473	0.994	0.994	1.63E-37	Chondrocyte	Jund
Snrpb21	8.73E-42	0.264449326	0.779	0.684	1.91E-37	Chondrocyte	Snrpb2
Ankrd44	8.18E-41	0.282571193	0.372	0.21	1.79E-36	Chondrocyte	Ankrd44
Tns3	1.15E-40	0.300656799	0.618	0.447	2.52E-36	Chondrocyte	Tns3
Pdrg1	1.23E-40	0.279469045	0.619	0.482	2.69E-36	Chondrocyte	Pdrg1
Sdc2	1.90E-40	0.270436255	0.649	0.47	4.16E-36	Chondrocyte	Sdc2
Luc7l2	2.10E-40	0.250865847	0.91	0.845	4.59E-36	Chondrocyte	Luc7l2
Hspa8	3.23E-40	0.262157739	0.995	0.991	7.07E-36	Chondrocyte	Hspa8
Fam136a	6.42E-39	0.304173881	0.543	0.412	1.41E-34	Chondrocyte	Fam136a
Id1	8.40E-39	0.250757564	0.803	0.611	1.84E-34	Chondrocyte	Id1
Pik3r1	2.92E-38	0.319552773	0.722	0.595	6.40E-34	Chondrocyte	Pik3r1
Nhp2l1	5.24E-38	0.253428872	0.876	0.831	1.15E-33	Chondrocyte	Nhp2l1
Shc1	2.63E-37	0.297149624	0.578	0.427	5.77E-33	Chondrocyte	Shc1
Bicc11	4.00E-37	0.30197638	0.538	0.352	8.76E-33	Chondrocyte	Bicc1
Taf7	5.71E-37	0.283585367	0.573	0.416	1.25E-32	Chondrocyte	Taf7
Fam101b	1.21E-36	0.355414191	0.504	0.354	2.65E-32	Chondrocyte	Fam101b
Cdk4	1.28E-35	0.298843278	0.903	0.862	2.81E-31	Chondrocyte	Cdk4
Nr4a2	2.12E-35	0.429233361	0.434	0.288	4.65E-31	Chondrocyte	Nr4a2
Fkbp3	2.72E-35	0.312844231	0.74	0.657	5.96E-31	Chondrocyte	Fkbp3
Hspa5	3.43E-34	0.354404167	0.887	0.85	7.52E-30	Chondrocyte	Hspa5
Arl5b	4.50E-33	0.252590965	0.485	0.337	9.85E-29	Chondrocyte	Arl5b
Setbp1	5.15E-33	0.266498288	0.407	0.27	1.13E-28	Chondrocyte	Setbp1
Thbs21	2.66E-32	0.317472178	0.445	0.284	5.83E-28	Chondrocyte	Thbs2
1110065P20Rik1	3.40E-32	0.251851089	0.725	0.588	7.44E-28	Chondrocyte	1110065P20Rik
11-Sep	5.19E-30	0.257504426	0.544	0.399	1.14E-25	Chondrocyte	11-Sep
Tubb51	6.98E-29	0.253031584	0.971	0.917	1.53E-24	Chondrocyte	Tubb5
Magoh	1.29E-28	0.264998639	0.647	0.579	2.83E-24	Chondrocyte	Magoh
Eno11	1.82E-28	0.43387672	0.774	0.715	3.98E-24	Chondrocyte	Eno1
Fbl	1.41E-27	0.267508917	0.687	0.617	3.09E-23	Chondrocyte	Fbl
Ube2s1	4.35E-27	0.275646455	0.91	0.872	9.52E-23	Chondrocyte	Ube2s
Snrpd1	6.41E-25	0.2607963	0.785	0.753	1.40E-20	Chondrocyte	Snrpd1
Cnn2	3.81E-23	0.273399106	0.765	0.656	8.35E-19	Chondrocyte	Cnn2
Igfbp71	1.39E-22	0.38362119	0.722	0.713	3.05E-18	Chondrocyte	Igfbp7
Gm26532	2.93E-22	0.269463465	0.359	0.25	6.42E-18	Chondrocyte	Gm26532
Tsc22d2	5.82E-22	0.280705838	0.5	0.392	1.27E-17	Chondrocyte	Tsc22d2
Phgdh	4.51E-20	0.297689239	0.495	0.42	9.88E-16	Chondrocyte	Phgdh
Srm1	1.97E-19	0.281952188	0.608	0.557	4.33E-15	Chondrocyte	Srm
Nme1	3.15E-19	0.386200303	0.719	0.732	6.91E-15	Chondrocyte	Nme1
Mif1	1.49E-12	0.310082719	0.857	0.879	3.26E-08	Chondrocyte	Mif
Hspd1	1.84E-12	0.26014797	0.68	0.675	4.02E-08	Chondrocyte	Hspd1
Psmd71	2.60E-11	0.260955155	0.691	0.706	5.70E-07	Chondrocyte	Psmd7
Prmt1	7.69E-11	0.320482137	0.621	0.639	1.68E-06	Chondrocyte	Prmt1
Hmgb21	2.57E-10	0.260345184	0.822	0.782	5.63E-06	Chondrocyte	Hmgb2
Zfp36	9.89E-09	0.386570452	0.721	0.782	0.00021672	Chondrocyte	Zfp36
Socs3	2.04E-07	0.261860419	0.659	0.641	0.00447349	Chondrocyte	Socs3
Cdk11	1.43E-06	0.270968704	0.402	0.352	0.031386643	Chondrocyte	Cdk1
Rrm21	1.51E-05	0.276073733	0.297	0.251	0.330416843	Chondrocyte	Rrm2
AU040972	0	1.6887916	1	0.084	0	CiliaSecretory	AU040972
Sec14l3	0	1.539121532	0.985	0.071	0	CiliaSecretory	Sec14l3
Foxj1	0	1.353297539	0.985	0.081	0	CiliaSecretory	Foxj1
3300002A11Rik	0	1.267688091	0.934	0.034	0	CiliaSecretory	3300002A11Rik
Hdc	0	1.109034214	0.944	0.054	0	CiliaSecretory	Hdc
1700016K19Rik	0	1.095218109	0.964	0.065	0	CiliaSecretory	1700016K19Rik
1110017D15Rik	0	1.094198438	0.949	0.075	0	CiliaSecretory	1110017D15Rik
Lgals3bp	0	1.080699686	0.893	0.077	0	CiliaSecretory	Lgals3bp
Ccdc153	0	1.060126869	0.949	0.05	0	CiliaSecretory	Ccdc153
Dnah5	0	1.021983474	0.898	0.038	0	CiliaSecretory	Dnah5
Riiad1	0	0.98181968	0.934	0.085	0	CiliaSecretory	Riiad1
Adam8	0	0.949353917	0.842	0.048	0	CiliaSecretory	Adam8
Erich2	0	0.884291093	0.872	0.063	0	CiliaSecretory	Erich2
Gm867	0	0.850425695	0.816	0.026	0	CiliaSecretory	Gm867
Vpreb3	0	0.839183279	0.821	0.029	0	CiliaSecretory	Vpreb3
Cfap126	0	0.838856851	0.913	0.077	0	CiliaSecretory	Cfap126
2410004P03Rik	0	0.82558616	0.832	0.045	0	CiliaSecretory	2410004P03Rik
Tctex1d4	0	0.813337782	0.791	0.035	0	CiliaSecretory	Tctex1d4
1700007K13Rik	0	0.809959686	0.827	0.062	0	CiliaSecretory	1700007K13Rik
Plet1	0	0.799269748	0.832	0.074	0	CiliaSecretory	Plet1
BC051019	0	0.790321783	0.842	0.047	0	CiliaSecretory	BC051019
Tmem212	0	0.786585453	0.837	0.04	0	CiliaSecretory	Tmem212
Dmkn	0	0.749673483	0.816	0.063	0	CiliaSecretory	Dmkn
Ccdc108	0	0.720166418	0.765	0.042	0	CiliaSecretory	Ccdc108
Dnali1	0	0.718502993	0.791	0.049	0	CiliaSecretory	Dnali1
Cdhr3	0	0.709481252	0.796	0.026	0	CiliaSecretory	Cdhr3
Fam183b	0	0.707348282	0.837	0.058	0	CiliaSecretory	Fam183b
Dnaic2	0	0.706900727	0.76	0.039	0	CiliaSecretory	Dnaic2
Dynlrb2	0	0.702868972	0.867	0.081	0	CiliaSecretory	Dynlrb2
Dnah12	0	0.696600955	0.75	0.047	0	CiliaSecretory	Dnah12
Gm29538	0	0.690473771	0.75	0.048	0	CiliaSecretory	Gm29538
Ccdc78	0	0.684547162	0.76	0.042	0	CiliaSecretory	Ccdc78
Ccdc17	0	0.674576813	0.755	0.059	0	CiliaSecretory	Ccdc17
Cyp2b10	0	0.657296366	0.735	0.036	0	CiliaSecretory	Cyp2b10
Dnah6	0	0.65303836	0.73	0.035	0	CiliaSecretory	Dnah6
Lrrc10b	0	0.646653419	0.765	0.039	0	CiliaSecretory	Lrrc10b
Cxcl17	0	0.644427597	0.658	0.04	0	CiliaSecretory	Cxcl17
2610028H24Rik	0	0.641054137	0.735	0.036	0	CiliaSecretory	2610028H24Rik
Wdr66	0	0.635282261	0.73	0.045	0	CiliaSecretory	Wdr66
Smim5	0	0.620782284	0.76	0.054	0	CiliaSecretory	Smim5
Mapk15	0	0.610870519	0.714	0.049	0	CiliaSecretory	Mapk15
Sntn	0	0.598332398	0.699	0.023	0	CiliaSecretory	Sntn
Fam216b	0	0.586574654	0.668	0.02	0	CiliaSecretory	Fam216b
Lrrc23	0	0.58238319	0.781	0.06	0	CiliaSecretory	Lrrc23
Stmnd1	0	0.580378745	0.694	0.033	0	CiliaSecretory	Stmnd1
Hydin	0	0.577399207	0.689	0.026	0	CiliaSecretory	Hydin
Cfap77	0	0.577393529	0.735	0.043	0	CiliaSecretory	Cfap77
Tekt4	0	0.552796711	0.745	0.043	0	CiliaSecretory	Tekt4
Fhad1	0	0.55174611	0.704	0.04	0	CiliaSecretory	Fhad1
Odf3b	0	0.550329093	0.658	0.041	0	CiliaSecretory	Odf3b
Dnah9	0	0.537154058	0.633	0.029	0	CiliaSecretory	Dnah9
1700001C02Rik	0	0.528926058	0.673	0.04	0	CiliaSecretory	1700001C02Rik
Oasl2	0	0.517124547	0.536	0.02	0	CiliaSecretory	Oasl2
Aoc1	0	0.503831254	0.5	0.014	0	CiliaSecretory	Aoc1
Prr18	0	0.503725604	0.577	0.028	0	CiliaSecretory	Prr18
Ccdc146	0	0.499083784	0.638	0.04	0	CiliaSecretory	Ccdc146
Ubxn10	0	0.485209577	0.648	0.041	0	CiliaSecretory	Ubxn10
Prr29	0	0.474862882	0.617	0.039	0	CiliaSecretory	Prr29
Tcte1	0	0.472897759	0.592	0.023	0	CiliaSecretory	Tcte1
Cfap206	0	0.458909122	0.684	0.045	0	CiliaSecretory	Cfap206
Uckl1os	0	0.443274867	0.612	0.02	0	CiliaSecretory	Uckl1os
Cfap44	0	0.441350161	0.592	0.032	0	CiliaSecretory	Cfap44
Ccdc33	0	0.440910513	0.566	0.02	0	CiliaSecretory	Ccdc33
Vwa3a	0	0.434014187	0.602	0.023	0	CiliaSecretory	Vwa3a
Ccdc40	0	0.433851897	0.582	0.035	0	CiliaSecretory	Ccdc40
Kif19a	0	0.430083622	0.597	0.031	0	CiliaSecretory	Kif19a
Lhb	0	0.427271709	0.561	0.027	0	CiliaSecretory	Lhb
Lrrc36	0	0.416036639	0.515	0.021	0	CiliaSecretory	Lrrc36
Spag16	0	0.404711424	0.526	0.023	0	CiliaSecretory	Spag16
Rsph10b	0	0.382901979	0.485	0.024	0	CiliaSecretory	Rsph10b
Lrrc71	0	0.382475412	0.541	0.029	0	CiliaSecretory	Lrrc71
Ttc21a	0	0.372278621	0.536	0.025	0	CiliaSecretory	Ttc21a
Cfap100	0	0.361358769	0.505	0.022	0	CiliaSecretory	Cfap100
Fam179a	0	0.36049455	0.577	0.034	0	CiliaSecretory	Fam179a
Dcdc2b	0	0.35429532	0.505	0.022	0	CiliaSecretory	Dcdc2b
Erich3	0	0.352355241	0.464	0.015	0	CiliaSecretory	Erich3
Ldlrad1	0	0.343265373	0.5	0.016	0	CiliaSecretory	Ldlrad1
1700024G13Rik	0	0.332569952	0.49	0.018	0	CiliaSecretory	1700024G13Rik
Dnah3	0	0.318045196	0.48	0.022	0	CiliaSecretory	Dnah3
Elmod1	0	0.31315009	0.485	0.019	0	CiliaSecretory	Elmod1
Fam166b	0	0.305774618	0.449	0.019	0	CiliaSecretory	Fam166b
Fam47e	0	0.303741613	0.459	0.018	0	CiliaSecretory	Fam47e
Cfap52	0	0.290776282	0.418	0.017	0	CiliaSecretory	Cfap52
Kcnk12	0	0.289346025	0.403	0.012	0	CiliaSecretory	Kcnk12
Ttc34	0	0.254582878	0.413	0.012	0	CiliaSecretory	Ttc34
Nek5	1.22E-306	0.356801542	0.49	0.025	2.67E-302	CiliaSecretory	Nek5
Ifit1	2.68E-306	0.440788538	0.439	0.02	5.86E-302	CiliaSecretory	Ifit1
Spag17	1.69E-304	0.441168157	0.638	0.043	3.71E-300	CiliaSecretory	Spag17
Pifo	2.29E-301	0.535318919	0.714	0.055	5.02E-297	CiliaSecretory	Pifo
Arhgdig	3.83E-301	0.91990032	0.893	0.097	8.39E-297	CiliaSecretory	Arhgdig
Dnah10	8.66E-301	0.412962744	0.505	0.027	1.90E-296	CiliaSecretory	Dnah10
Fcgbp	9.54E-301	1.156878577	0.827	0.082	2.09E-296	CiliaSecretory	Fcgbp
4932443I19Rik	1.13E-299	0.339094374	0.454	0.022	2.48E-295	CiliaSecretory	4932443I19Rik
Ak7	2.20E-297	0.355227255	0.52	0.029	4.82E-293	CiliaSecretory	Ak7
Rsph4a	3.76E-296	0.35044141	0.495	0.026	8.23E-292	CiliaSecretory	Rsph4a
Lrrc51	3.45E-288	1.10368531	0.949	0.12	7.56E-284	CiliaSecretory	Lrrc51
Ifi44	1.25E-285	0.318822586	0.408	0.019	2.74E-281	CiliaSecretory	Ifi44
Ccdc180	1.43E-285	0.347549522	0.5	0.028	3.14E-281	CiliaSecretory	Ccdc180
Spef2	5.48E-285	0.431221296	0.526	0.031	1.20E-280	CiliaSecretory	Spef2
Spag6l	7.67E-285	0.417496226	0.577	0.038	1.68E-280	CiliaSecretory	Spag6l
Ccdc162	1.38E-284	0.344280329	0.474	0.026	3.03E-280	CiliaSecretory	Ccdc162
9530053A07Rik	1.85E-279	0.302613809	0.434	0.021	4.06E-275	CiliaSecretory	9530053A07Rik
Irf7	3.43E-279	0.48024906	0.551	0.036	7.51E-275	CiliaSecretory	Irf7
Ccdc113	1.67E-276	0.400441498	0.617	0.044	3.66E-272	CiliaSecretory	Ccdc113
Slc23a2	2.28E-276	0.889450318	0.847	0.096	5.00E-272	CiliaSecretory	Slc23a2
Gp2	1.64E-272	0.978010198	0.582	0.042	3.60E-268	CiliaSecretory	Gp2
Drc1	1.96E-270	0.375442622	0.51	0.031	4.30E-266	CiliaSecretory	Drc1
Fndc7	1.95E-269	0.2511257	0.316	0.011	4.27E-265	CiliaSecretory	Fndc7
Ccdc81	1.99E-269	0.254320666	0.372	0.016	4.37E-265	CiliaSecretory	Ccdc81
Ttll3	1.17E-268	0.455690123	0.597	0.044	2.57E-264	CiliaSecretory	Ttll3
6820408C15Rik	1.12E-266	0.367372044	0.561	0.038	2.46E-262	CiliaSecretory	6820408C15Rik
Tekt1	5.18E-265	0.500371142	0.684	0.057	1.14E-260	CiliaSecretory	Tekt1
Cdhr4	5.94E-264	0.542285909	0.587	0.043	1.30E-259	CiliaSecretory	Cdhr4
Scnn1a	1.22E-261	0.818867823	0.867	0.107	2.68E-257	CiliaSecretory	Scnn1a
Lrrc74b	1.16E-259	0.347681239	0.464	0.027	2.53E-255	CiliaSecretory	Lrrc74b
Fank1	3.79E-259	0.341205447	0.505	0.032	8.31E-255	CiliaSecretory	Fank1
Cfap46	1.41E-258	0.285570049	0.444	0.024	3.10E-254	CiliaSecretory	Cfap46
Rsph1	1.44E-258	0.584784097	0.806	0.084	3.16E-254	CiliaSecretory	Rsph1
Catip	4.86E-258	0.371011166	0.541	0.037	1.06E-253	CiliaSecretory	Catip
Zfp474	1.32E-254	0.301626369	0.413	0.021	2.89E-250	CiliaSecretory	Zfp474
Ppil6	1.49E-254	0.446233581	0.582	0.044	3.26E-250	CiliaSecretory	Ppil6
Bpifb1	5.97E-252	0.712729699	0.429	0.024	1.31E-247	CiliaSecretory	Bpifb1
Fam92b	6.54E-252	0.360464754	0.52	0.035	1.43E-247	CiliaSecretory	Fam92b
1700026L06Rik	3.53E-251	0.486220104	0.633	0.053	7.73E-247	CiliaSecretory	1700026L06Rik
Cfap57	3.58E-246	0.309989671	0.434	0.025	7.85E-242	CiliaSecretory	Cfap57
Aldh3b1	7.80E-240	0.287916288	0.418	0.023	1.71E-235	CiliaSecretory	Aldh3b1
Dnaaf1	2.46E-238	0.269026506	0.459	0.028	5.38E-234	CiliaSecretory	Dnaaf1
Tff2	3.75E-238	2.056247698	0.653	0.063	8.21E-234	CiliaSecretory	Tff2
Fam161a	6.43E-238	0.780699938	0.857	0.109	1.41E-233	CiliaSecretory	Fam161a
Serpina9	2.80E-236	0.387041887	0.51	0.036	6.15E-232	CiliaSecretory	Serpina9
Usp18	4.44E-233	0.262794804	0.347	0.016	9.72E-229	CiliaSecretory	Usp18
Muc4	1.53E-232	0.344627659	0.536	0.041	3.35E-228	CiliaSecretory	Muc4
Ccdc181	8.39E-232	0.842351774	0.883	0.122	1.84E-227	CiliaSecretory	Ccdc181
Cyp2a5	9.60E-228	0.387738353	0.357	0.018	2.10E-223	CiliaSecretory	Cyp2a5
Spag8	2.62E-226	0.275134082	0.48	0.033	5.74E-222	CiliaSecretory	Spag8
Dlec1	1.42E-224	0.303894286	0.439	0.028	3.12E-220	CiliaSecretory	Dlec1
Slc5a8	1.61E-224	0.280666551	0.429	0.027	3.53E-220	CiliaSecretory	Slc5a8
Ccdc114	6.39E-223	0.319599494	0.449	0.03	1.40E-218	CiliaSecretory	Ccdc114
D430036J16Rik	1.39E-222	0.286788605	0.423	0.026	3.04E-218	CiliaSecretory	D430036J16Rik
Saxo2	8.02E-222	0.445157985	0.668	0.066	1.76E-217	CiliaSecretory	Saxo2
Ubxn11	1.19E-220	0.437028697	0.658	0.065	2.60E-216	CiliaSecretory	Ubxn11
Ttc29	4.11E-220	0.282084089	0.403	0.024	9.01E-216	CiliaSecretory	Ttc29
Cfb	7.26E-220	0.348661216	0.474	0.034	1.59E-215	CiliaSecretory	Cfb
Pigr	1.87E-218	0.348345487	0.418	0.026	4.10E-214	CiliaSecretory	Pigr
Cfap43	4.41E-218	0.789997989	0.872	0.127	9.66E-214	CiliaSecretory	Cfap43
Mak	3.59E-217	0.304258185	0.429	0.028	7.88E-213	CiliaSecretory	Mak
Ltf	7.18E-217	2.194916864	0.934	0.161	1.57E-212	CiliaSecretory	Ltf
Sftpd	5.47E-216	1.226815876	0.867	0.125	1.20E-211	CiliaSecretory	Sftpd
Cyp2s1	6.13E-216	0.956600227	0.934	0.153	1.34E-211	CiliaSecretory	Cyp2s1
Iqcg	7.08E-214	0.390260564	0.536	0.044	1.55E-209	CiliaSecretory	Iqcg
Adgb	3.55E-213	0.259990598	0.347	0.018	7.78E-209	CiliaSecretory	Adgb
Itln1	1.00E-212	1.63759306	0.811	0.112	2.20E-208	CiliaSecretory	Itln1
Eno4	1.73E-212	0.267285821	0.398	0.024	3.79E-208	CiliaSecretory	Eno4
Cdc14a	1.31E-209	0.682405155	0.77	0.101	2.88E-205	CiliaSecretory	Cdc14a
Meig1	3.93E-209	0.367372296	0.689	0.073	8.61E-205	CiliaSecretory	Meig1
Bbof1	2.01E-205	0.412133358	0.597	0.056	4.41E-201	CiliaSecretory	Bbof1
Efcab10	4.66E-205	0.349117825	0.526	0.043	1.02E-200	CiliaSecretory	Efcab10
Ces1d	1.20E-204	1.108493722	0.964	0.179	2.63E-200	CiliaSecretory	Ces1d
Ccdc13	1.59E-204	0.260111139	0.372	0.022	3.49E-200	CiliaSecretory	Ccdc13
Tmc5	1.71E-204	0.299346433	0.464	0.035	3.76E-200	CiliaSecretory	Tmc5
Cfap70	2.43E-203	0.319803591	0.444	0.031	5.33E-199	CiliaSecretory	Cfap70
Cfap54	4.07E-203	0.280696076	0.408	0.027	8.91E-199	CiliaSecretory	Cfap54
Cfap45	9.06E-201	0.424256093	0.658	0.07	1.98E-196	CiliaSecretory	Cfap45
C3	8.80E-200	0.542654548	0.526	0.047	1.93E-195	CiliaSecretory	C3
4833427G06Rik	8.00E-199	0.264664118	0.49	0.038	1.75E-194	CiliaSecretory	4833427G06Rik
Tex26	8.40E-197	0.252323136	0.388	0.025	1.84E-192	CiliaSecretory	Tex26
Zmynd10	7.69E-196	0.313081155	0.515	0.043	1.69E-191	CiliaSecretory	Zmynd10
Rsad2	2.48E-194	0.267623457	0.306	0.015	5.44E-190	CiliaSecretory	Rsad2
Aldh1a12	3.91E-194	1.869295651	0.995	0.233	8.57E-190	CiliaSecretory	Aldh1a1
Prob1	1.00E-192	0.320408701	0.469	0.038	2.20E-188	CiliaSecretory	Prob1
Muc1	2.22E-192	0.950823002	0.888	0.152	4.87E-188	CiliaSecretory	Muc1
Prom1	5.71E-192	0.650062427	0.806	0.121	1.25E-187	CiliaSecretory	Prom1
Nr1d1	2.24E-189	0.710479402	0.821	0.126	4.90E-185	CiliaSecretory	Nr1d1
Glipr1	7.86E-189	0.337169122	0.454	0.036	1.72E-184	CiliaSecretory	Glipr1
2010300C02Rik	5.36E-188	0.410704533	0.668	0.079	1.17E-183	CiliaSecretory	2010300C02Rik
Agbl2	7.13E-188	0.253365125	0.408	0.029	1.56E-183	CiliaSecretory	Agbl2
Cd177	3.50E-186	0.411252963	0.454	0.037	7.68E-182	CiliaSecretory	Cd177
Plekhb1	5.17E-185	0.381071263	0.505	0.046	1.13E-180	CiliaSecretory	Plekhb1
Cfap53	1.08E-183	0.270686265	0.413	0.03	2.37E-179	CiliaSecretory	Cfap53
Il18r1	2.15E-183	0.459409987	0.648	0.077	4.71E-179	CiliaSecretory	Il18r1
6430531B16Rik	6.29E-182	0.259808392	0.48	0.04	1.38E-177	CiliaSecretory	6430531B16Rik
Gabrp	1.59E-178	0.571796609	0.643	0.077	3.48E-174	CiliaSecretory	Gabrp
Cyp4b1	1.75E-175	0.578585428	0.74	0.101	3.84E-171	CiliaSecretory	Cyp4b1
Morn3	3.28E-175	0.267715187	0.398	0.029	7.19E-171	CiliaSecretory	Morn3
Dnah2	4.90E-175	0.293241609	0.444	0.036	1.07E-170	CiliaSecretory	Dnah2
2310007B03Rik	5.67E-174	0.397159279	0.612	0.07	1.24E-169	CiliaSecretory	2310007B03Rik
Mycbpap	1.08E-171	0.320915211	0.464	0.041	2.37E-167	CiliaSecretory	Mycbpap
Galnt6	4.11E-171	0.395492603	0.51	0.05	8.99E-167	CiliaSecretory	Galnt6
Epas1	5.87E-171	1.275851551	0.913	0.194	1.29E-166	CiliaSecretory	Epas1
Ttc25	2.44E-170	0.300972768	0.429	0.035	5.36E-166	CiliaSecretory	Ttc25
Iqca	7.13E-169	0.258317468	0.372	0.026	1.56E-164	CiliaSecretory	Iqca
Fam84b	1.60E-168	0.605742094	0.765	0.122	3.50E-164	CiliaSecretory	Fam84b
Hopx	2.45E-168	0.455391064	0.633	0.079	5.36E-164	CiliaSecretory	Hopx
Nme5	2.38E-167	0.410689396	0.612	0.071	5.21E-163	CiliaSecretory	Nme5
Adamdec1	3.27E-167	0.280368661	0.454	0.041	7.17E-163	CiliaSecretory	Adamdec1
Slc23a1	2.62E-166	0.28968286	0.418	0.035	5.73E-162	CiliaSecretory	Slc23a1
Cyfip2	3.33E-166	0.584179424	0.77	0.124	7.29E-162	CiliaSecretory	Cyfip2
Liph	1.49E-165	0.422697631	0.622	0.076	3.27E-161	CiliaSecretory	Liph
Aox3	4.26E-165	0.466480459	0.658	0.086	9.34E-161	CiliaSecretory	Aox3
Iffo2	6.79E-165	0.625518176	0.724	0.107	1.49E-160	CiliaSecretory	Iffo2
Ift172	8.01E-165	0.644043665	0.827	0.145	1.75E-160	CiliaSecretory	Ift172
Traf3ip1	2.46E-164	0.804423369	0.903	0.185	5.38E-160	CiliaSecretory	Traf3ip1
Ly6c1	3.00E-162	0.466330828	0.628	0.077	6.58E-158	CiliaSecretory	Ly6c1
Gpd1	2.84E-161	0.347174702	0.571	0.066	6.23E-157	CiliaSecretory	Gpd1
5330417C22Rik	1.28E-160	0.862669716	0.862	0.16	2.80E-156	CiliaSecretory	5330417C22Rik
Retnla	2.15E-159	1.557929534	0.51	0.055	4.72E-155	CiliaSecretory	Retnla
Ccdc151	4.16E-159	0.260188439	0.408	0.034	9.12E-155	CiliaSecretory	Ccdc151
Spef1	3.99E-158	0.630177546	0.781	0.131	8.75E-154	CiliaSecretory	Spef1
Myh141	2.45E-157	1.052203558	0.949	0.245	5.36E-153	CiliaSecretory	Myh14
Cep126	3.27E-156	0.467261046	0.602	0.077	7.17E-152	CiliaSecretory	Cep126
Gck	3.55E-156	0.250952103	0.408	0.035	7.79E-152	CiliaSecretory	Gck
4930444P10Rik	5.96E-156	0.257234356	0.398	0.032	1.31E-151	CiliaSecretory	4930444P10Rik
Ccdc39	3.87E-155	0.386270014	0.49	0.05	8.48E-151	CiliaSecretory	Ccdc39
Ly6a	4.27E-155	0.841352757	0.903	0.181	9.36E-151	CiliaSecretory	Ly6a
Muc16	8.71E-155	0.961905006	0.755	0.124	1.91E-150	CiliaSecretory	Muc16
Rtp4	5.77E-154	0.355724147	0.49	0.051	1.26E-149	CiliaSecretory	Rtp4
Dnaja4	6.95E-154	0.546663989	0.735	0.116	1.52E-149	CiliaSecretory	Dnaja4
Myo1d	1.26E-152	0.448805685	0.719	0.112	2.76E-148	CiliaSecretory	Myo1d
Casz1	1.67E-152	0.679079792	0.852	0.171	3.66E-148	CiliaSecretory	Casz1
Tspan14	3.11E-152	1.145946233	0.995	0.264	6.82E-148	CiliaSecretory	Tspan1
Slc39a4	6.90E-152	0.28849012	0.454	0.045	1.51E-147	CiliaSecretory	Slc39a4
Aqp5	8.58E-152	0.451766964	0.577	0.07	1.88E-147	CiliaSecretory	Aqp5
Pla2g1b	1.86E-151	0.251953313	0.352	0.027	4.08E-147	CiliaSecretory	Pla2g1b
Msln	4.42E-151	1.100846911	0.867	0.178	9.69E-147	CiliaSecretory	Msln
Cds1	8.50E-150	0.452892035	0.648	0.091	1.86E-145	CiliaSecretory	Cds1
Chchd101	2.57E-149	1.313521026	0.99	0.303	5.64E-145	CiliaSecretory	Chchd10
Myb	3.09E-149	0.396537246	0.577	0.072	6.76E-145	CiliaSecretory	Myb
Lrg1	8.65E-149	0.352330677	0.367	0.03	1.90E-144	CiliaSecretory	Lrg1
Slc12a7	4.31E-148	0.356429035	0.577	0.073	9.44E-144	CiliaSecretory	Slc12a7
Spink1	3.27E-147	1.206117709	0.566	0.074	7.17E-143	CiliaSecretory	Spink1
Chad	1.53E-145	1.221001292	0.898	0.202	3.35E-141	CiliaSecretory	Chad
Rab11fip1	2.24E-144	0.520312481	0.73	0.123	4.92E-140	CiliaSecretory	Rab11fip1
Wdr78	3.39E-144	0.356377789	0.526	0.062	7.42E-140	CiliaSecretory	Wdr78
1700088E04Rik	8.08E-144	0.558290791	0.704	0.113	1.77E-139	CiliaSecretory	1700088E04Rik
Sftpa1	1.00E-143	0.278374291	0.408	0.038	2.20E-139	CiliaSecretory	Sftpa1
Scgb1a12	6.56E-143	2.784264475	1	0.395	1.44E-138	CiliaSecretory	Scgb1a1
Cd36	1.15E-142	0.841386079	0.811	0.156	2.53E-138	CiliaSecretory	Cd36
Lbp2	3.07E-141	1.048897803	0.99	0.275	6.73E-137	CiliaSecretory	Lbp
Lyz2	6.90E-141	0.954530631	0.724	0.123	1.51E-136	CiliaSecretory	Lyz2
Aldh3a1	9.83E-140	0.324234513	0.444	0.046	2.15E-135	CiliaSecretory	Aldh3a1
Krt23	5.85E-139	0.25272241	0.398	0.037	1.28E-134	CiliaSecretory	Krt23
AI661453	7.54E-139	0.422529201	0.679	0.108	1.65E-134	CiliaSecretory	AI661453
Arc	8.06E-138	0.518864045	0.607	0.086	1.77E-133	CiliaSecretory	Arc
Pdk4	2.34E-137	0.314588001	0.352	0.03	5.13E-133	CiliaSecretory	Pdk4
Tppp32	5.82E-137	1.433053897	1	0.336	1.27E-132	CiliaSecretory	Tppp3
Fgf1	1.44E-136	0.411302744	0.597	0.086	3.15E-132	CiliaSecretory	Fgf1
Slc44a4	1.80E-135	0.314091451	0.536	0.068	3.95E-131	CiliaSecretory	Slc44a4
Srcin1	2.57E-134	0.31492293	0.5	0.06	5.64E-130	CiliaSecretory	Srcin1
Cyp2f22	3.25E-134	1.806943676	1	0.387	7.11E-130	CiliaSecretory	Cyp2f2
Agr3	1.09E-133	0.281515755	0.485	0.055	2.39E-129	CiliaSecretory	Agr3
Fam167a	1.63E-133	0.327932092	0.464	0.053	3.57E-129	CiliaSecretory	Fam167a
Adgre5	1.73E-133	0.432923365	0.628	0.095	3.78E-129	CiliaSecretory	Adgre5
Clic6	1.65E-132	0.672573032	0.867	0.199	3.61E-128	CiliaSecretory	Clic6
Fam46c	1.48E-130	0.470423619	0.704	0.119	3.24E-126	CiliaSecretory	Fam46c
Wwc1	2.10E-130	0.561912463	0.75	0.148	4.60E-126	CiliaSecretory	Wwc1
Lcn2	3.56E-129	0.462940637	0.429	0.047	7.80E-125	CiliaSecretory	Lcn2
Osgin1	4.86E-127	0.338243475	0.495	0.062	1.07E-122	CiliaSecretory	Osgin1
Smim221	3.22E-126	0.906039178	0.98	0.305	7.06E-122	CiliaSecretory	Smim22
Mt22	1.41E-125	1.175350928	0.985	0.307	3.08E-121	CiliaSecretory	Mt2
Ccdc30	5.39E-125	0.272744271	0.439	0.049	1.18E-120	CiliaSecretory	Ccdc30
4930404N11Rik	6.31E-125	0.316392855	0.52	0.068	1.38E-120	CiliaSecretory	4930404N11Rik
Mok	8.98E-123	0.360998133	0.541	0.076	1.97E-118	CiliaSecretory	Mok
Mettl7a12	3.18E-122	0.821096216	0.939	0.276	6.96E-118	CiliaSecretory	Mettl7a1
Ppargc1a	9.01E-122	0.265556155	0.444	0.051	1.97E-117	CiliaSecretory	Ppargc1a
Lrrc26	1.45E-121	0.666529586	0.847	0.19	3.17E-117	CiliaSecretory	Lrrc26
Cldn41	1.08E-120	1.11842117	0.934	0.292	2.37E-116	CiliaSecretory	Cldn4
Adh7	8.24E-120	0.252781271	0.367	0.036	1.80E-115	CiliaSecretory	Adh7
Cxcl15	2.18E-119	0.486606952	0.413	0.046	4.77E-115	CiliaSecretory	Cxcl15
Tmprss2	2.79E-119	0.374184455	0.577	0.09	6.11E-115	CiliaSecretory	Tmprss2
Pdxk	1.11E-118	0.452530447	0.607	0.1	2.42E-114	CiliaSecretory	Pdxk
Ttc39a	3.28E-118	0.383743366	0.607	0.099	7.18E-114	CiliaSecretory	Ttc39a
Wfdc3	3.47E-118	0.285624679	0.342	0.032	7.61E-114	CiliaSecretory	Wfdc3
Fam83e	3.77E-118	0.360811807	0.597	0.095	8.26E-114	CiliaSecretory	Fam83e
Plekha6	4.84E-118	0.302478052	0.51	0.07	1.06E-113	CiliaSecretory	Plekha6
Sftpb	6.00E-118	0.729338166	0.526	0.076	1.31E-113	CiliaSecretory	Sftpb
Atp2c2	8.00E-118	0.254382454	0.49	0.064	1.75E-113	CiliaSecretory	Atp2c2
Cetn4	3.42E-117	0.514152222	0.694	0.128	7.50E-113	CiliaSecretory	Cetn4
Prr15l	4.17E-117	0.477657004	0.77	0.157	9.15E-113	CiliaSecretory	Prr15l
Muc5b2	7.04E-117	2.29820524	0.964	0.406	1.54E-112	CiliaSecretory	Muc5b
Fam46b	3.03E-116	0.327565619	0.561	0.085	6.64E-112	CiliaSecretory	Fam46b
Epb41l4b	3.80E-115	0.394843073	0.602	0.102	8.33E-111	CiliaSecretory	Epb41l4b
Ceacam1	1.66E-114	0.553624022	0.663	0.123	3.63E-110	CiliaSecretory	Ceacam1
Kif21a1	1.87E-114	0.764691765	0.837	0.211	4.10E-110	CiliaSecretory	Kif21a
H2-K11	8.21E-114	0.906270701	0.939	0.297	1.80E-109	CiliaSecretory	H2-K1
Abca3	1.32E-112	0.550454708	0.811	0.192	2.90E-108	CiliaSecretory	Abca3
Spint1	2.49E-112	0.468906133	0.74	0.157	5.45E-108	CiliaSecretory	Spint1
Baiap2l1	5.33E-112	0.438361047	0.724	0.149	1.17E-107	CiliaSecretory	Baiap2l1
Aqp41	1.22E-111	0.366825337	0.668	0.114	2.68E-107	CiliaSecretory	Aqp4
Lgals3	1.53E-111	0.634621405	0.837	0.194	3.35E-107	CiliaSecretory	Lgals3
Ezr2	2.04E-111	1.13726421	0.99	0.438	4.47E-107	CiliaSecretory	Ezr
Edn2	2.64E-111	0.495842261	0.464	0.062	5.78E-107	CiliaSecretory	Edn2
Kif9	3.00E-111	0.27632775	0.449	0.057	6.57E-107	CiliaSecretory	Kif9
Wdr19	2.70E-110	0.291018405	0.454	0.059	5.93E-106	CiliaSecretory	Wdr19
Cp	1.01E-109	0.453092208	0.571	0.092	2.22E-105	CiliaSecretory	Cp
Ly6e1	2.59E-109	1.481138309	1	0.528	5.66E-105	CiliaSecretory	Ly6e
Epha2	1.26E-108	0.384825551	0.587	0.1	2.75E-104	CiliaSecretory	Epha2
Mmp15	4.67E-107	0.410006811	0.648	0.123	1.02E-102	CiliaSecretory	Mmp15
Car8	4.89E-107	0.531141604	0.77	0.168	1.07E-102	CiliaSecretory	Car8
Ccdc189	7.06E-107	0.335052281	0.577	0.095	1.55E-102	CiliaSecretory	Ccdc189
Myo5c	1.10E-106	0.483706806	0.735	0.162	2.41E-102	CiliaSecretory	Myo5c
Hp	1.73E-106	0.923244753	0.663	0.13	3.80E-102	CiliaSecretory	Hp
Ifitm12	1.13E-105	1.183400251	1	0.47	2.49E-101	CiliaSecretory	Ifitm1
Pxmp2	1.14E-105	0.30419131	0.52	0.081	2.50E-101	CiliaSecretory	Pxmp2
Fbxo36	2.03E-105	0.371191694	0.643	0.118	4.46E-101	CiliaSecretory	Fbxo36
Scgb3a12	2.23E-105	2.236269915	1	0.709	4.88E-101	CiliaSecretory	Scgb3a1
Trp53bp2	2.64E-105	0.572273176	0.781	0.192	5.79E-101	CiliaSecretory	Trp53bp2
Tcn21	2.90E-105	0.769573858	0.867	0.249	6.36E-101	CiliaSecretory	Tcn2
AU0210921	3.06E-105	0.863276809	0.949	0.303	6.70E-101	CiliaSecretory	AU021092
Isg15	7.15E-105	0.257766002	0.281	0.025	1.57E-100	CiliaSecretory	Isg15
Ulk4	1.48E-104	0.29380796	0.52	0.079	3.24E-100	CiliaSecretory	Ulk4
2010007H06Rik	4.55E-104	0.349158528	0.577	0.097	9.96E-100	CiliaSecretory	2010007H06Rik
B4galnt1	6.31E-104	0.27518018	0.556	0.09	1.38E-99	CiliaSecretory	B4galnt1
Lypd22	9.27E-104	1.457627423	0.99	0.483	2.03E-99	CiliaSecretory	Lypd2
Fhit	2.80E-103	0.302526448	0.418	0.053	6.13E-99	CiliaSecretory	Fhit
Tjp3	6.09E-102	0.476662675	0.719	0.16	1.33E-97	CiliaSecretory	Tjp3
Atp7b	8.11E-102	0.288889654	0.469	0.067	1.78E-97	CiliaSecretory	Atp7b
Nupr12	9.69E-101	1.137268089	0.99	0.411	2.12E-96	CiliaSecretory	Nupr1
Por1	1.42E-100	0.947794561	0.944	0.413	3.12E-96	CiliaSecretory	Por
Mt12	2.43E-100	1.430501327	1	0.514	5.32E-96	CiliaSecretory	Mt1
Gsta3	2.69E-99	0.409137894	0.602	0.114	5.88E-95	CiliaSecretory	Gsta3
Rap1gap	1.32E-98	0.487154024	0.73	0.163	2.90E-94	CiliaSecretory	Rap1gap
Dock8	2.20E-98	0.277254464	0.495	0.077	4.82E-94	CiliaSecretory	Dock8
Dcxr2	7.69E-98	0.861137983	0.969	0.389	1.68E-93	CiliaSecretory	Dcxr
Mlf1	1.86E-97	0.46693256	0.74	0.171	4.08E-93	CiliaSecretory	Mlf1
Trf1	2.07E-97	0.770962685	0.908	0.269	4.54E-93	CiliaSecretory	Trf
Cd14	8.81E-97	0.322197495	0.622	0.117	1.93E-92	CiliaSecretory	Cd14
8430408G22Rik2	8.82E-97	0.691090723	0.893	0.248	1.93E-92	CiliaSecretory	8430408G22Rik
Shroom3	2.47E-96	0.386512347	0.638	0.131	5.40E-92	CiliaSecretory	Shroom3
Gipc2	4.99E-96	0.435396155	0.73	0.162	1.09E-91	CiliaSecretory	Gipc2
Spa17	7.13E-96	0.369837056	0.617	0.117	1.56E-91	CiliaSecretory	Spa17
Pglyrp11	9.21E-96	1.348852108	0.949	0.39	2.02E-91	CiliaSecretory	Pglyrp1
Ppp6r1	1.03E-95	0.445602404	0.648	0.136	2.25E-91	CiliaSecretory	Ppp6r1
Gstm12	1.16E-93	0.906791526	0.954	0.41	2.54E-89	CiliaSecretory	Gstm1
Gclc	1.21E-93	0.581846491	0.781	0.208	2.64E-89	CiliaSecretory	Gclc
Usp2	1.25E-92	0.362655106	0.582	0.11	2.74E-88	CiliaSecretory	Usp2
Arhgap18	1.00E-90	0.390620885	0.577	0.111	2.20E-86	CiliaSecretory	Arhgap18
Sod1	1.63E-90	0.83570584	0.99	0.596	3.58E-86	CiliaSecretory	Sod1
Cgn	1.73E-90	0.470843701	0.704	0.171	3.79E-86	CiliaSecretory	Cgn
Scgb3a22	1.48E-89	1.798597378	1	0.867	3.24E-85	CiliaSecretory	Scgb3a2
Reg3g2	2.41E-89	1.738154692	0.98	0.603	5.28E-85	CiliaSecretory	Reg3g
Osbpl3	2.45E-89	0.399570237	0.577	0.114	5.37E-85	CiliaSecretory	Osbpl3
Hspa4l1	1.78E-88	0.559486892	0.857	0.258	3.90E-84	CiliaSecretory	Hspa4l
Cldn31	2.46E-88	0.84820036	0.995	0.372	5.40E-84	CiliaSecretory	Cldn3
Gpx2	2.88E-87	0.298943428	0.5	0.087	6.32E-83	CiliaSecretory	Gpx2
PISD	9.85E-87	0.880547659	0.954	0.442	2.16E-82	CiliaSecretory	PISD
Tbcel	9.86E-87	0.48355772	0.765	0.205	2.16E-82	CiliaSecretory	Tbcel
Steap2	1.07E-86	0.299215127	0.597	0.118	2.34E-82	CiliaSecretory	Steap2
Isg20	9.54E-86	0.432977934	0.776	0.19	2.09E-81	CiliaSecretory	Isg20
4931406C07Rik	3.80E-85	0.563665788	0.689	0.178	8.32E-81	CiliaSecretory	4931406C07Rik
Fam134b	4.77E-85	0.449394737	0.745	0.194	1.05E-80	CiliaSecretory	Fam134b
Itga3	1.11E-84	0.355937487	0.592	0.122	2.43E-80	CiliaSecretory	Itga3
Cyb561	1.56E-84	0.47462983	0.77	0.209	3.42E-80	CiliaSecretory	Cyb561
Atp2a3	6.80E-84	0.342632826	0.617	0.129	1.49E-79	CiliaSecretory	Atp2a3
Atp1a12	1.02E-83	0.859165949	0.995	0.672	2.24E-79	CiliaSecretory	Atp1a1
Klk11	1.05E-83	0.323469999	0.582	0.112	2.30E-79	CiliaSecretory	Klk11
Oit11	1.07E-83	0.628346346	0.842	0.25	2.35E-79	CiliaSecretory	Oit1
Per3	1.71E-83	0.377357851	0.658	0.147	3.75E-79	CiliaSecretory	Per3
Wfdc22	2.39E-83	1.255895855	1	0.655	5.24E-79	CiliaSecretory	Wfdc2
Pdzk1ip1	2.50E-83	0.343300803	0.571	0.116	5.47E-79	CiliaSecretory	Pdzk1ip1
Stard101	4.56E-83	0.706717717	0.923	0.356	9.99E-79	CiliaSecretory	Stard10
Neat12	6.44E-83	1.002570118	0.995	0.578	1.41E-78	CiliaSecretory	Neat1
Ifi35	4.23E-82	0.369266803	0.622	0.136	9.27E-78	CiliaSecretory	Ifi35
Cep170b	7.34E-82	0.456586518	0.745	0.205	1.61E-77	CiliaSecretory	Cep170b
Sipa1l3	1.26E-81	0.444245908	0.694	0.176	2.76E-77	CiliaSecretory	Sipa1l3
Krt181	2.61E-81	1.021076677	0.995	0.513	5.73E-77	CiliaSecretory	Krt18
Plaur	2.84E-81	0.341478989	0.495	0.09	6.21E-77	CiliaSecretory	Plaur
Aldh1a71	3.47E-81	0.577338277	0.847	0.252	7.61E-77	CiliaSecretory	Aldh1a7
Cdh14	5.48E-81	0.723819276	0.908	0.331	1.20E-76	CiliaSecretory	Cdh1
Tm4sf12	1.04E-80	0.607447612	0.908	0.276	2.29E-76	CiliaSecretory	Tm4sf1
Rfk	7.39E-80	0.716099124	0.929	0.414	1.62E-75	CiliaSecretory	Rfk
Arhgap39	1.16E-79	0.350099328	0.561	0.116	2.55E-75	CiliaSecretory	Arhgap39
Adrbk2	1.48E-79	0.463901638	0.74	0.202	3.24E-75	CiliaSecretory	Adrbk2
Gsto11	1.74E-79	0.977402841	0.954	0.489	3.80E-75	CiliaSecretory	Gsto1
Atf32	2.08E-79	0.973689588	0.995	0.571	4.57E-75	CiliaSecretory	Atf3
Dusp14	2.39E-79	0.404138696	0.684	0.167	5.25E-75	CiliaSecretory	Dusp14
C77080	4.45E-79	0.38975691	0.653	0.156	9.76E-75	CiliaSecretory	C77080
Acsm1	4.58E-79	0.294658403	0.546	0.109	1.00E-74	CiliaSecretory	Acsm1
Faah	7.30E-79	0.257143542	0.48	0.087	1.60E-74	CiliaSecretory	Faah
Slc9a3r11	2.51E-78	0.563782777	0.816	0.258	5.49E-74	CiliaSecretory	Slc9a3r1
Pltp2	9.69E-78	0.485641849	0.862	0.255	2.12E-73	CiliaSecretory	Pltp
S100a1	1.87E-77	0.647087232	0.903	0.354	4.10E-73	CiliaSecretory	S100a1
Nek2	2.10E-77	0.369199738	0.551	0.117	4.61E-73	CiliaSecretory	Nek2
Elf32	9.16E-77	0.482767095	0.811	0.246	2.01E-72	CiliaSecretory	Elf3
Plcb3	1.20E-76	0.406059563	0.714	0.19	2.64E-72	CiliaSecretory	Plcb3
Nr4a1	2.41E-76	0.979503773	0.995	0.709	5.29E-72	CiliaSecretory	Nr4a1
Pla2g16	2.91E-76	0.383915732	0.719	0.192	6.37E-72	CiliaSecretory	Pla2g16
Lmo7	4.24E-76	0.689370517	0.862	0.322	9.30E-72	CiliaSecretory	Lmo7
Slc15a2	7.22E-76	0.519796175	0.73	0.217	1.58E-71	CiliaSecretory	Slc15a2
Tmprss4	7.89E-76	0.253545049	0.505	0.096	1.73E-71	CiliaSecretory	Tmprss4
Sdc42	1.14E-75	0.843642269	0.985	0.586	2.50E-71	CiliaSecretory	Sdc4
Syne1	1.82E-75	0.356167945	0.643	0.145	3.99E-71	CiliaSecretory	Syne1
1810010H24Rik	2.56E-75	0.429587252	0.694	0.179	5.61E-71	CiliaSecretory	1810010H24Rik
Mlph	2.91E-75	0.293273853	0.495	0.094	6.38E-71	CiliaSecretory	Mlph
Adrb21	3.42E-75	0.301884628	0.653	0.147	7.49E-71	CiliaSecretory	Adrb2
Celsr1	5.26E-75	0.384641327	0.673	0.174	1.15E-70	CiliaSecretory	Celsr1
Acvr1b	7.94E-75	0.277262552	0.526	0.106	1.74E-70	CiliaSecretory	Acvr1b
Cbr22	2.02E-74	1.130458909	1	0.642	4.42E-70	CiliaSecretory	Cbr2
Ucp22	2.64E-74	0.714801287	0.969	0.465	5.78E-70	CiliaSecretory	Ucp2
Rnf213	3.78E-74	0.253767107	0.429	0.075	8.28E-70	CiliaSecretory	Rnf213
Txnip	4.41E-74	0.895278416	0.949	0.502	9.66E-70	CiliaSecretory	Txnip
Steap4	6.76E-74	0.264209122	0.469	0.087	1.48E-69	CiliaSecretory	Steap4
Plxnb2	1.63E-73	0.667386639	0.954	0.447	3.57E-69	CiliaSecretory	Plxnb2
Elof12	2.25E-73	0.792270285	0.995	0.692	4.92E-69	CiliaSecretory	Elof1
Ccdc74a	3.31E-73	0.261657399	0.459	0.083	7.24E-69	CiliaSecretory	Ccdc74a
Gm100732	4.07E-73	0.729725332	0.985	0.392	8.91E-69	CiliaSecretory	Gm10073
Eps8l21	4.66E-73	0.440875455	0.679	0.18	1.02E-68	CiliaSecretory	Eps8l2
Atp6v1c21	5.26E-73	0.364161567	0.617	0.148	1.15E-68	CiliaSecretory	Atp6v1c2
Hip1r	1.43E-72	0.278980745	0.577	0.13	3.12E-68	CiliaSecretory	Hip1r
Edn1	2.86E-72	0.557914017	0.48	0.097	6.28E-68	CiliaSecretory	Edn1
Tst1	3.51E-72	0.667767603	0.883	0.344	7.70E-68	CiliaSecretory	Tst
Ppp1r1b	7.36E-72	0.296569294	0.582	0.128	1.61E-67	CiliaSecretory	Ppp1r1b
Ppp1r14c	8.37E-72	0.375729786	0.612	0.146	1.83E-67	CiliaSecretory	Ppp1r14c
Trim25	4.80E-71	0.266553782	0.536	0.115	1.05E-66	CiliaSecretory	Trim25
Pir	3.23E-70	0.41147291	0.689	0.188	7.08E-66	CiliaSecretory	Pir
Gprc5a1	4.42E-70	0.472691165	0.75	0.218	9.68E-66	CiliaSecretory	Gprc5a
Slc11a2	5.94E-70	0.330105691	0.592	0.14	1.30E-65	CiliaSecretory	Slc11a2
Appl2	2.68E-69	0.537004219	0.801	0.278	5.88E-65	CiliaSecretory	Appl2
Kremen1	3.59E-69	0.305829449	0.597	0.14	7.87E-65	CiliaSecretory	Kremen1
Klf61	3.60E-69	0.879739799	1	0.798	7.90E-65	CiliaSecretory	Klf6
Ehf1	5.44E-69	0.510627471	0.837	0.27	1.19E-64	CiliaSecretory	Ehf
Hspa2	8.06E-69	0.297011182	0.531	0.114	1.77E-64	CiliaSecretory	Hspa2
Runx11	1.21E-68	0.604224912	0.883	0.37	2.66E-64	CiliaSecretory	Runx1
Hbegf	2.13E-68	0.426986292	0.73	0.207	4.67E-64	CiliaSecretory	Hbegf
Hipk1	2.72E-68	0.581040698	0.832	0.312	5.97E-64	CiliaSecretory	Hipk1
Reep6	4.41E-68	0.331167059	0.597	0.146	9.65E-64	CiliaSecretory	Reep6
Sorl1	5.14E-68	0.445615925	0.781	0.248	1.13E-63	CiliaSecretory	Sorl1
Gm100762	7.78E-68	1.191285549	1	0.94	1.71E-63	CiliaSecretory	Gm10076
H2-D11	1.76E-67	0.642408972	0.969	0.462	3.86E-63	CiliaSecretory	H2-D1
Eya21	2.86E-67	0.453222733	0.755	0.234	6.27E-63	CiliaSecretory	Eya2
Acsl1	3.12E-67	0.551315368	0.765	0.255	6.84E-63	CiliaSecretory	Acsl1
Ids	5.60E-67	0.301940566	0.541	0.121	1.23E-62	CiliaSecretory	Ids
Cd24a1	6.60E-67	0.830613969	1	0.663	1.45E-62	CiliaSecretory	Cd24a
Dusp18	4.47E-66	0.382816118	0.668	0.186	9.80E-62	CiliaSecretory	Dusp18
Slc6a6	4.87E-66	0.640014022	0.837	0.342	1.07E-61	CiliaSecretory	Slc6a6
Slc35e3	5.65E-66	0.262393925	0.531	0.117	1.24E-61	CiliaSecretory	Slc35e3
mt-Co1	5.88E-66	0.720049882	1	1	1.29E-61	CiliaSecretory	mt-Co1
Fsd1l	6.60E-66	0.257960852	0.454	0.09	1.45E-61	CiliaSecretory	Fsd1l
Sh3bgrl2	1.42E-65	0.262345067	0.495	0.106	3.11E-61	CiliaSecretory	Sh3bgrl2
Alas1	1.57E-65	0.482745121	0.709	0.222	3.43E-61	CiliaSecretory	Alas1
Sort1	1.76E-65	0.279341099	0.582	0.141	3.85E-61	CiliaSecretory	Sort1
Errfi11	2.02E-65	0.743257234	0.847	0.366	4.44E-61	CiliaSecretory	Errfi1
Llgl2	5.28E-65	0.273444903	0.531	0.12	1.16E-60	CiliaSecretory	Llgl2
Tmem176a1	7.61E-65	0.660554858	0.959	0.533	1.67E-60	CiliaSecretory	Tmem176a
Atp2a2	3.92E-64	0.600952899	0.929	0.439	8.58E-60	CiliaSecretory	Atp2a2
Stat1	4.32E-64	0.30565118	0.449	0.091	9.47E-60	CiliaSecretory	Stat1
Krt4	2.21E-63	0.258597961	0.474	0.097	4.84E-59	CiliaSecretory	Krt4
Clic31	5.27E-63	0.460803212	0.755	0.226	1.15E-58	CiliaSecretory	Clic3
Kctd11	6.47E-63	0.259454317	0.449	0.091	1.42E-58	CiliaSecretory	Kctd11
Sik11	9.14E-63	0.450901953	0.837	0.291	2.00E-58	CiliaSecretory	Sik1
Rab3d1	4.86E-62	0.384277076	0.765	0.234	1.06E-57	CiliaSecretory	Rab3d
Cry2	5.10E-62	0.368668169	0.694	0.205	1.12E-57	CiliaSecretory	Cry2
Krt82	5.22E-62	0.793954291	1	0.502	1.14E-57	CiliaSecretory	Krt8
2200002D01Rik2	5.30E-62	0.457915583	0.811	0.265	1.16E-57	CiliaSecretory	2200002D01Rik
Prkcz	7.84E-62	0.329775755	0.638	0.173	1.72E-57	CiliaSecretory	Prkcz
Dalrd3	1.21E-61	0.434823991	0.755	0.248	2.66E-57	CiliaSecretory	Dalrd3
Rfx3	1.26E-61	0.264538294	0.546	0.13	2.77E-57	CiliaSecretory	Rfx3
Mbp	1.98E-61	0.251717801	0.571	0.142	4.34E-57	CiliaSecretory	Mbp
Gcnt2	5.13E-61	0.328697916	0.612	0.163	1.12E-56	CiliaSecretory	Gcnt2
Slc25a25	5.40E-61	0.428620561	0.679	0.208	1.18E-56	CiliaSecretory	Slc25a25
Acss1	1.37E-60	0.336811079	0.638	0.178	2.99E-56	CiliaSecretory	Acss1
Tuft1	3.46E-60	0.270931709	0.536	0.128	7.59E-56	CiliaSecretory	Tuft1
Rsph9	5.23E-60	0.301130368	0.505	0.114	1.15E-55	CiliaSecretory	Rsph9
Avpi12	7.51E-60	0.602909079	0.944	0.472	1.65E-55	CiliaSecretory	Avpi1
Atp9a	1.68E-59	0.38381966	0.76	0.252	3.67E-55	CiliaSecretory	Atp9a
P2rx4	2.99E-59	0.483112454	0.709	0.232	6.55E-55	CiliaSecretory	P2rx4
Sco2	3.06E-59	0.312912305	0.52	0.127	6.71E-55	CiliaSecretory	Sco2
Msi2	3.10E-59	0.532092177	0.821	0.33	6.79E-55	CiliaSecretory	Msi2
Hid1	5.00E-59	0.354541949	0.628	0.173	1.10E-54	CiliaSecretory	Hid1
Prss8	1.12E-58	0.393287061	0.724	0.223	2.46E-54	CiliaSecretory	Prss8
Gm98432	1.12E-58	0.611362613	0.959	0.475	2.46E-54	CiliaSecretory	Gm9843
Ift88	1.48E-58	0.284471199	0.571	0.145	3.23E-54	CiliaSecretory	Ift88
Tc2n	1.64E-58	0.31901523	0.536	0.132	3.59E-54	CiliaSecretory	Tc2n
Mfsd6	8.59E-58	0.270262948	0.582	0.15	1.88E-53	CiliaSecretory	Mfsd6
Zbtb7b	1.05E-57	0.268398399	0.52	0.126	2.29E-53	CiliaSecretory	Zbtb7b
Rabgap1l	1.49E-57	0.416080309	0.643	0.195	3.26E-53	CiliaSecretory	Rabgap1l
Oscp1	1.72E-57	0.305727361	0.536	0.136	3.77E-53	CiliaSecretory	Oscp1
Tacr1	4.08E-57	0.292428444	0.515	0.124	8.94E-53	CiliaSecretory	Tacr1
Srf	6.17E-57	0.454451359	0.755	0.277	1.35E-52	CiliaSecretory	Srf
Hist1h2al	6.39E-57	0.368812856	0.51	0.127	1.40E-52	CiliaSecretory	Hist1h2al
Ctsh2	6.81E-57	0.532632386	0.939	0.411	1.49E-52	CiliaSecretory	Ctsh
Hipk3	7.02E-57	0.439450064	0.77	0.27	1.54E-52	CiliaSecretory	Hipk3
Tubb4b2	1.11E-56	0.671741287	0.995	0.67	2.42E-52	CiliaSecretory	Tubb4b
Plxnb11	1.15E-56	0.357863436	0.663	0.203	2.52E-52	CiliaSecretory	Plxnb1
Mgat3	1.61E-56	0.2921318	0.566	0.149	3.52E-52	CiliaSecretory	Mgat3
Cckar	2.77E-56	0.385648203	0.704	0.214	6.07E-52	CiliaSecretory	Cckar
Cd82	3.65E-56	0.514186134	0.893	0.4	7.99E-52	CiliaSecretory	Cd82
Tyro3	4.17E-56	0.32114292	0.658	0.195	9.15E-52	CiliaSecretory	Tyro3
Uhrf1bp1l	7.36E-56	0.327196949	0.638	0.186	1.61E-51	CiliaSecretory	Uhrf1bp1l
Per2	1.14E-55	0.270491597	0.531	0.132	2.49E-51	CiliaSecretory	Per2
Plscr1	1.21E-55	0.444469386	0.765	0.287	2.65E-51	CiliaSecretory	Plscr1
Selenbp12	1.77E-55	0.593999162	0.964	0.551	3.87E-51	CiliaSecretory	Selenbp1
Ctxn1	2.20E-55	0.460892215	0.755	0.265	4.82E-51	CiliaSecretory	Ctxn1
Fam129b	2.48E-55	0.451424618	0.832	0.348	5.43E-51	CiliaSecretory	Fam129b
Prkar2b	3.86E-55	0.374447236	0.668	0.214	8.45E-51	CiliaSecretory	Prkar2b
Cracr2b	9.57E-55	0.348845464	0.658	0.204	2.10E-50	CiliaSecretory	Cracr2b
Ier32	1.20E-54	0.704965688	0.939	0.498	2.63E-50	CiliaSecretory	Ier3
Rbm47	1.74E-54	0.390812492	0.673	0.222	3.80E-50	CiliaSecretory	Rbm47
Atp1b12	1.86E-54	0.601683621	1	0.547	4.08E-50	CiliaSecretory	Atp1b1
Chchd6	4.06E-54	0.454459423	0.852	0.342	8.90E-50	CiliaSecretory	Chchd6
Baiap2	7.13E-54	0.503599853	0.832	0.357	1.56E-49	CiliaSecretory	Baiap2
Grhl2	2.88E-53	0.270012519	0.536	0.14	6.30E-49	CiliaSecretory	Grhl2
Gns	6.32E-53	0.432311527	0.76	0.28	1.39E-48	CiliaSecretory	Gns
Ifitm32	9.83E-53	0.724010844	0.98	0.65	2.15E-48	CiliaSecretory	Ifitm3
Rps12-ps32	1.07E-52	0.571937211	0.964	0.508	2.34E-48	CiliaSecretory	Rps12-ps3
Sec23b	1.09E-52	0.42870348	0.791	0.303	2.39E-48	CiliaSecretory	Sec23b
Endod1	1.26E-52	0.317656396	0.648	0.199	2.76E-48	CiliaSecretory	Endod1
Lama5	1.62E-52	0.337185839	0.663	0.206	3.54E-48	CiliaSecretory	Lama5
St14	2.52E-52	0.391954859	0.673	0.225	5.51E-48	CiliaSecretory	St14
Qsox1	2.94E-52	0.740290389	0.842	0.399	6.44E-48	CiliaSecretory	Qsox1
Erbb3	3.45E-52	0.272919335	0.531	0.143	7.57E-48	CiliaSecretory	Erbb3
Ttbk2	4.50E-52	0.303438125	0.5	0.129	9.86E-48	CiliaSecretory	Ttbk2
Nfkbia1	2.06E-51	0.828360974	0.964	0.668	4.52E-47	CiliaSecretory	Nfkbia
Dhcr24	3.10E-51	0.341648196	0.602	0.184	6.79E-47	CiliaSecretory	Dhcr24
Eml2	4.22E-51	0.298196181	0.592	0.173	9.25E-47	CiliaSecretory	Eml2
Irf2bp2	4.94E-51	0.498964251	0.872	0.404	1.08E-46	CiliaSecretory	Irf2bp2
Tmem63a	5.21E-51	0.260158414	0.571	0.159	1.14E-46	CiliaSecretory	Tmem63a
Pvrl4	5.85E-51	0.279007385	0.505	0.132	1.28E-46	CiliaSecretory	Pvrl4
Dync2h1	8.74E-51	0.319554716	0.561	0.158	1.92E-46	CiliaSecretory	Dync2h1
Slc12a2	1.40E-50	0.43895278	0.75	0.283	3.08E-46	CiliaSecretory	Slc12a2
Ifrd1	1.57E-50	0.637965825	0.878	0.451	3.43E-46	CiliaSecretory	Ifrd1
Trpm4	1.67E-50	0.277808943	0.536	0.147	3.66E-46	CiliaSecretory	Trpm4
Cystm11	4.27E-50	0.441694244	0.781	0.284	9.36E-46	CiliaSecretory	Cystm1
Map7	5.71E-50	0.306055143	0.571	0.166	1.25E-45	CiliaSecretory	Map7
Per1	1.00E-49	0.374588358	0.745	0.265	2.20E-45	CiliaSecretory	Per1
Mgat5	1.52E-49	0.29793334	0.658	0.214	3.32E-45	CiliaSecretory	Mgat5
Trim3	2.58E-49	0.301446002	0.648	0.207	5.65E-45	CiliaSecretory	Trim3
Gm201861	2.78E-49	0.252645551	0.51	0.131	6.09E-45	CiliaSecretory	Gm20186
Trappc10	4.94E-49	0.266019439	0.505	0.134	1.08E-44	CiliaSecretory	Trappc10
Arhgap32	4.98E-49	0.310936349	0.648	0.206	1.09E-44	CiliaSecretory	Arhgap32
Nat9	5.57E-49	0.292249594	0.643	0.203	1.22E-44	CiliaSecretory	Nat9
Snhg9	7.02E-49	0.484540244	0.837	0.391	1.54E-44	CiliaSecretory	Snhg9
Acot1	8.92E-49	0.342777479	0.699	0.231	1.95E-44	CiliaSecretory	Acot1
Chka	9.47E-49	0.59564255	0.827	0.405	2.08E-44	CiliaSecretory	Chka
Ptprf2	1.54E-48	0.563604305	0.944	0.538	3.37E-44	CiliaSecretory	Ptprf
Trak1	2.92E-48	0.303021483	0.622	0.195	6.40E-44	CiliaSecretory	Trak1
Fosl2	3.72E-48	0.403178109	0.801	0.308	8.15E-44	CiliaSecretory	Fosl2
Tcea31	9.43E-48	0.455868111	0.872	0.377	2.07E-43	CiliaSecretory	Tcea3
F32	1.32E-47	0.312281985	0.806	0.294	2.89E-43	CiliaSecretory	F3
Clca1	2.11E-47	0.546752786	0.265	0.045	4.63E-43	CiliaSecretory	Clca1
Ppp1r16a	3.98E-47	0.335653281	0.699	0.244	8.73E-43	CiliaSecretory	Ppp1r16a
Adck4	1.14E-46	0.371219657	0.612	0.198	2.51E-42	CiliaSecretory	Adck4
Cnp1	2.06E-46	0.289383032	0.658	0.209	4.50E-42	CiliaSecretory	Cnp
Zfp703	2.20E-46	0.386884794	0.668	0.233	4.82E-42	CiliaSecretory	Zfp703
Foxa12	2.69E-46	0.437162022	0.898	0.364	5.90E-42	CiliaSecretory	Foxa1
Fgfbp1	3.42E-46	0.302872521	0.628	0.192	7.49E-42	CiliaSecretory	Fgfbp1
Arhgef281	7.97E-46	0.316371359	0.643	0.212	1.75E-41	CiliaSecretory	Arhgef28
Gm424182	9.91E-46	0.615312655	0.985	0.794	2.17E-41	CiliaSecretory	Gm42418
Itgb41	1.38E-45	0.254858913	0.597	0.177	3.01E-41	CiliaSecretory	Itgb4
Cmtm81	1.41E-45	0.373660375	0.755	0.283	3.09E-41	CiliaSecretory	Cmtm8
Smim6	2.33E-45	0.285983955	0.597	0.184	5.11E-41	CiliaSecretory	Smim6
Ascc2	3.84E-45	0.291272115	0.582	0.187	8.41E-41	CiliaSecretory	Ascc2
Atp13a3	4.92E-45	0.401986797	0.801	0.337	1.08E-40	CiliaSecretory	Atp13a3
Cep83	5.66E-45	0.371182917	0.73	0.272	1.24E-40	CiliaSecretory	Cep83
Lasp1	8.06E-45	0.511554058	0.867	0.437	1.77E-40	CiliaSecretory	Lasp1
Esrp1	1.03E-44	0.28897829	0.633	0.207	2.25E-40	CiliaSecretory	Esrp1
Adi1	1.09E-44	0.325481827	0.638	0.223	2.39E-40	CiliaSecretory	Adi1
Aftph	1.50E-44	0.254136853	0.607	0.191	3.28E-40	CiliaSecretory	Aftph
Zfp467	4.15E-44	0.366411779	0.776	0.305	9.08E-40	CiliaSecretory	Zfp467
Cldn71	7.43E-44	0.445827648	0.944	0.405	1.63E-39	CiliaSecretory	Cldn7
4933434E20Rik1	7.51E-44	0.409593095	0.857	0.443	1.65E-39	CiliaSecretory	4933434E20Rik
Mapre3	1.53E-43	0.265986195	0.628	0.198	3.36E-39	CiliaSecretory	Mapre3
Tef	1.53E-43	0.300506388	0.612	0.2	3.36E-39	CiliaSecretory	Tef
5730508B09Rik	3.27E-43	0.253817142	0.526	0.154	7.17E-39	CiliaSecretory	5730508B09Rik
Iqgap11	1.05E-42	0.500094499	0.934	0.572	2.29E-38	CiliaSecretory	Iqgap1
Sil1	1.34E-42	0.332255372	0.668	0.241	2.95E-38	CiliaSecretory	Sil1
Stom	1.56E-42	0.289928298	0.531	0.162	3.43E-38	CiliaSecretory	Stom
Gpr137	1.61E-42	0.250314848	0.577	0.178	3.53E-38	CiliaSecretory	Gpr137
Nrbp2	1.66E-42	0.291755419	0.643	0.213	3.64E-38	CiliaSecretory	Nrbp2
Zbtb7a	1.99E-42	0.45275118	0.893	0.494	4.36E-38	CiliaSecretory	Zbtb7a
Dpcd	6.20E-42	0.400887723	0.847	0.419	1.36E-37	CiliaSecretory	Dpcd
Tes2	9.97E-42	0.392965839	0.76	0.304	2.19E-37	CiliaSecretory	Tes
Alcam2	1.05E-41	0.521868102	0.954	0.517	2.30E-37	CiliaSecretory	Alcam
Fgfr31	1.48E-41	0.272282972	0.719	0.255	3.24E-37	CiliaSecretory	Fgfr3
Slc39a9	2.12E-41	0.269997148	0.556	0.179	4.65E-37	CiliaSecretory	Slc39a9
Rps27rt1	2.55E-41	0.459800138	1	0.946	5.58E-37	CiliaSecretory	Rps27rt
Vmp11	2.83E-41	0.555697799	0.883	0.504	6.20E-37	CiliaSecretory	Vmp1
Map2k3	3.20E-41	0.45147877	0.867	0.461	7.02E-37	CiliaSecretory	Map2k3
Diaph1	4.02E-41	0.320363672	0.699	0.262	8.81E-37	CiliaSecretory	Diaph1
Zdhhc1	5.28E-41	0.270827679	0.592	0.192	1.16E-36	CiliaSecretory	Zdhhc1
Wfdc1	9.59E-41	0.29985424	0.515	0.153	2.10E-36	CiliaSecretory	Wfdc1
Rab15	1.11E-40	0.313426046	0.694	0.263	2.44E-36	CiliaSecretory	Rab15
Cenpb	1.15E-40	0.428341388	0.893	0.489	2.52E-36	CiliaSecretory	Cenpb
Calm11	3.57E-40	0.455220465	1	0.955	7.82E-36	CiliaSecretory	Calm1
Mycl	6.11E-40	0.33305996	0.449	0.126	1.34E-35	CiliaSecretory	Mycl
Fam53b	6.58E-40	0.302423522	0.638	0.224	1.44E-35	CiliaSecretory	Fam53b
Tle3	8.33E-40	0.29872837	0.658	0.244	1.82E-35	CiliaSecretory	Tle3
Gm5617	1.06E-39	0.323349818	0.75	0.299	2.31E-35	CiliaSecretory	Gm5617
Zc2hc1a	1.49E-39	0.319563176	0.673	0.252	3.27E-35	CiliaSecretory	Zc2hc1a
Tet3	3.53E-39	0.380859331	0.821	0.379	7.73E-35	CiliaSecretory	Tet3
Trp53inp2	5.44E-39	0.297645672	0.592	0.202	1.19E-34	CiliaSecretory	Trp53inp2
Etnk1	8.49E-39	0.364747696	0.74	0.307	1.86E-34	CiliaSecretory	Etnk1
Rpl36-ps31	1.11E-38	0.336301444	0.837	0.378	2.43E-34	CiliaSecretory	Rpl36-ps3
D230025D16Rik	1.25E-38	0.283147827	0.628	0.223	2.73E-34	CiliaSecretory	D230025D16Rik
Hist1h2bc1	4.43E-38	0.306977913	0.872	0.388	9.70E-34	CiliaSecretory	Hist1h2bc
Ogdh	6.27E-38	0.381605759	0.862	0.417	1.37E-33	CiliaSecretory	Ogdh
Creb3l12	7.13E-38	0.384731957	0.847	0.389	1.56E-33	CiliaSecretory	Creb3l1
Lrpprc	9.54E-38	0.266025903	0.52	0.168	2.09E-33	CiliaSecretory	Lrpprc
Osbpl61	1.16E-37	0.285677126	0.638	0.231	2.54E-33	CiliaSecretory	Osbpl6
4930402H24Rik	1.21E-37	0.26404289	0.607	0.205	2.66E-33	CiliaSecretory	4930402H24Rik
Timp3	1.47E-37	0.674806786	0.923	0.594	3.23E-33	CiliaSecretory	Timp3
Mtus1	2.00E-37	0.376134804	0.816	0.379	4.38E-33	CiliaSecretory	Mtus1
Gsta42	2.80E-37	0.445343657	0.944	0.499	6.13E-33	CiliaSecretory	Gsta4
Gm94932	3.28E-37	0.256554277	0.827	0.339	7.18E-33	CiliaSecretory	Gm9493
Atp11a	3.59E-37	0.267310753	0.658	0.246	7.86E-33	CiliaSecretory	Atp11a
Spint22	4.12E-37	0.552312628	0.995	0.571	9.03E-33	CiliaSecretory	Spint2
Tmc42	5.94E-37	0.277843702	0.709	0.272	1.30E-32	CiliaSecretory	Tmc4
Larp1	7.47E-37	0.332908286	0.745	0.319	1.64E-32	CiliaSecretory	Larp1
Galnt181	9.92E-37	0.291749681	0.648	0.234	2.17E-32	CiliaSecretory	Galnt18
Calml4	1.20E-36	0.251275408	0.597	0.198	2.63E-32	CiliaSecretory	Calml4
Tmbim61	1.21E-36	0.444816095	0.969	0.809	2.64E-32	CiliaSecretory	Tmbim6
Tanc2	1.22E-36	0.277652473	0.658	0.243	2.68E-32	CiliaSecretory	Tanc2
Bphl	2.36E-36	0.370327504	0.755	0.329	5.17E-32	CiliaSecretory	Bphl
Rassf91	2.39E-36	0.286645554	0.597	0.209	5.24E-32	CiliaSecretory	Rassf9
Trib1	3.38E-36	0.428960573	0.714	0.326	7.41E-32	CiliaSecretory	Trib1
H2afj1	4.93E-36	0.394459645	0.974	0.789	1.08E-31	CiliaSecretory	H2afj
Cxadr1	7.96E-36	0.280789427	0.653	0.248	1.74E-31	CiliaSecretory	Cxadr
Emb2	1.66E-35	0.343968722	0.908	0.406	3.64E-31	CiliaSecretory	Emb
F11r2	2.07E-35	0.380438431	0.888	0.414	4.54E-31	CiliaSecretory	F11r
Crip21	2.61E-35	0.450143762	0.985	0.634	5.71E-31	CiliaSecretory	Crip2
B4galt4	3.77E-35	0.263867025	0.699	0.269	8.26E-31	CiliaSecretory	B4galt4
Rnaset2a	4.64E-35	0.419134848	0.949	0.705	1.02E-30	CiliaSecretory	Rnaset2a
Anxa32	5.42E-35	0.308780448	0.781	0.326	1.19E-30	CiliaSecretory	Anxa3
Rps26-ps12	5.65E-35	0.281868001	0.816	0.383	1.24E-30	CiliaSecretory	Rps26-ps1
Edem21	9.29E-35	0.358225858	0.786	0.372	2.03E-30	CiliaSecretory	Edem2
Crim1	9.46E-35	0.274545441	0.607	0.22	2.07E-30	CiliaSecretory	Crim1
Slc1a5	1.33E-34	0.298792152	0.776	0.332	2.91E-30	CiliaSecretory	Slc1a5
Prdx61	1.84E-34	0.419980387	0.974	0.72	4.03E-30	CiliaSecretory	Prdx6
Gde1	1.88E-34	0.425788966	0.918	0.568	4.11E-30	CiliaSecretory	Gde1
Myh9	1.94E-34	0.347821304	0.842	0.407	4.24E-30	CiliaSecretory	Myh9
Shisa5	3.64E-34	0.419888389	0.913	0.526	7.98E-30	CiliaSecretory	Shisa5
Jup2	3.71E-34	0.353290531	0.811	0.383	8.13E-30	CiliaSecretory	Jup
1110004E09Rik	4.11E-34	0.308967586	0.765	0.348	9.00E-30	CiliaSecretory	1110004E09Rik
Lrrc45	7.40E-34	0.28023778	0.628	0.242	1.62E-29	CiliaSecretory	Lrrc45
Krt192	1.04E-33	0.335272395	0.995	0.524	2.27E-29	CiliaSecretory	Krt19
Irs2	1.10E-33	0.344910475	0.612	0.238	2.41E-29	CiliaSecretory	Irs2
Sec14l1	1.30E-33	0.380127962	0.816	0.404	2.84E-29	CiliaSecretory	Sec14l1
Mcee	1.60E-33	0.369663455	0.837	0.423	3.51E-29	CiliaSecretory	Mcee
Stat3	2.45E-33	0.377195387	0.816	0.414	5.37E-29	CiliaSecretory	Stat3
Sptan1	4.56E-33	0.369554149	0.837	0.419	9.99E-29	CiliaSecretory	Sptan1
Tmem1071	6.01E-33	0.300317017	0.827	0.411	1.32E-28	CiliaSecretory	Tmem107
Dhrs3	7.05E-33	0.254617229	0.699	0.275	1.54E-28	CiliaSecretory	Dhrs3
Elovl5	7.07E-33	0.357980959	0.724	0.338	1.55E-28	CiliaSecretory	Elovl5
Srebf2	8.73E-33	0.275638666	0.648	0.262	1.91E-28	CiliaSecretory	Srebf2
Rara	1.01E-32	0.347904656	0.745	0.342	2.21E-28	CiliaSecretory	Rara
Dsp2	1.52E-32	0.289082346	0.719	0.298	3.34E-28	CiliaSecretory	Dsp
Mgst11	1.82E-32	0.320300169	0.923	0.584	3.98E-28	CiliaSecretory	Mgst1
Tgoln1	6.29E-32	0.383173604	0.786	0.388	1.38E-27	CiliaSecretory	Tgoln1
Clcn3	8.38E-32	0.316853584	0.699	0.306	1.84E-27	CiliaSecretory	Clcn3
Cit	2.24E-31	0.250121935	0.551	0.199	4.91E-27	CiliaSecretory	Cit
Adipor2	2.26E-31	0.261042261	0.628	0.25	4.96E-27	CiliaSecretory	Adipor2
Nfe2l22	2.48E-31	0.368628626	0.908	0.506	5.42E-27	CiliaSecretory	Nfe2l2
Ctnnd1	4.06E-31	0.297568003	0.755	0.345	8.89E-27	CiliaSecretory	Ctnnd1
Ift46	4.60E-31	0.327103125	0.76	0.366	1.01E-26	CiliaSecretory	Ift46
Gfpt11	1.17E-30	0.391745019	0.821	0.428	2.56E-26	CiliaSecretory	Gfpt1
Ift81	1.75E-30	0.269843186	0.617	0.248	3.83E-26	CiliaSecretory	Ift81
Sel1l	2.23E-30	0.39170122	0.832	0.478	4.89E-26	CiliaSecretory	Sel1l
Anxa12	2.85E-30	0.455000359	0.954	0.603	6.25E-26	CiliaSecretory	Anxa1
Trib2	3.08E-30	0.25162301	0.607	0.234	6.75E-26	CiliaSecretory	Trib2
Sdc12	3.14E-30	0.338084616	0.954	0.6	6.88E-26	CiliaSecretory	Sdc1
Fth1	1.29E-29	0.250908396	1	0.998	2.83E-25	CiliaSecretory	Fth1
Cd551	1.57E-29	0.309991809	0.709	0.31	3.43E-25	CiliaSecretory	Cd55
Bcl9l	1.87E-29	0.253877358	0.658	0.272	4.10E-25	CiliaSecretory	Bcl9l
Micu1	2.19E-29	0.269157851	0.689	0.306	4.79E-25	CiliaSecretory	Micu1
Sox23	2.25E-29	0.277212125	0.888	0.377	4.93E-25	CiliaSecretory	Sox2
Cab39	2.28E-29	0.344063146	0.821	0.448	5.00E-25	CiliaSecretory	Cab39
Wdr892	4.55E-29	0.296288657	0.969	0.736	9.96E-25	CiliaSecretory	Wdr89
Mgat4b	6.45E-29	0.261615164	0.74	0.339	1.41E-24	CiliaSecretory	Mgat4b
Smpdl3a	7.29E-29	0.262463029	0.602	0.24	1.60E-24	CiliaSecretory	Smpdl3a
Fxyd32	8.37E-29	0.365438889	0.969	0.486	1.83E-24	CiliaSecretory	Fxyd3
Strbp	1.67E-28	0.321870664	0.806	0.411	3.66E-24	CiliaSecretory	Strbp
Arhgef2	2.40E-28	0.294816005	0.709	0.319	5.26E-24	CiliaSecretory	Arhgef2
Ndufa1	2.94E-28	0.368282828	0.954	0.803	6.44E-24	CiliaSecretory	Ndufa1
Larp4b	3.38E-28	0.356180134	0.811	0.466	7.41E-24	CiliaSecretory	Larp4b
Ubr4	6.01E-28	0.301041744	0.694	0.315	1.32E-23	CiliaSecretory	Ubr4
Rab252	7.59E-28	0.253307222	0.776	0.336	1.66E-23	CiliaSecretory	Rab25
Akip1	1.53E-27	0.253339629	0.597	0.245	3.35E-23	CiliaSecretory	Akip1
Ascc1	1.55E-27	0.333492157	0.679	0.319	3.40E-23	CiliaSecretory	Ascc1
Fosb2	1.97E-27	0.439491246	1	0.809	4.31E-23	CiliaSecretory	Fosb
Gm2a1	2.11E-27	0.275338617	0.801	0.397	4.63E-23	CiliaSecretory	Gm2a
Nek7	4.45E-27	0.293029518	0.781	0.398	9.75E-23	CiliaSecretory	Nek7
Ddx6	1.35E-26	0.355533879	0.776	0.431	2.97E-22	CiliaSecretory	Ddx6
Pam1	3.12E-26	0.549086581	0.949	0.749	6.83E-22	CiliaSecretory	Pam
Cmip1	3.96E-26	0.294133514	0.735	0.365	8.68E-22	CiliaSecretory	Cmip
Tomm7	3.99E-26	0.316037102	0.99	0.924	8.75E-22	CiliaSecretory	Tomm7
Gsn2	4.68E-26	0.324110176	0.923	0.591	1.03E-21	CiliaSecretory	Gsn
Prkab1	4.89E-26	0.299431477	0.709	0.345	1.07E-21	CiliaSecretory	Prkab1
Cspp1	4.96E-26	0.337873796	0.724	0.359	1.09E-21	CiliaSecretory	Cspp1
Scarb2	5.81E-26	0.274304877	0.673	0.314	1.27E-21	CiliaSecretory	Scarb2
Ubc	6.63E-26	0.33088062	1	0.951	1.45E-21	CiliaSecretory	Ubc
Marveld1	7.53E-26	0.301004486	0.648	0.289	1.65E-21	CiliaSecretory	Marveld1
Ctnnb1	1.19E-25	0.409141561	0.99	0.811	2.60E-21	CiliaSecretory	Ctnnb1
Arhgap1	1.65E-25	0.30331798	0.699	0.36	3.61E-21	CiliaSecretory	Arhgap1
Tapbp	2.43E-25	0.284376501	0.765	0.384	5.32E-21	CiliaSecretory	Tapbp
Midn	4.55E-25	0.299521406	0.827	0.463	9.97E-21	CiliaSecretory	Midn
Ank31	5.99E-25	0.269993459	0.74	0.344	1.31E-20	CiliaSecretory	Ank3
Sqstm1	1.07E-24	0.322413026	0.883	0.559	2.35E-20	CiliaSecretory	Sqstm1
Tmem2381	1.12E-24	0.27349829	0.776	0.396	2.46E-20	CiliaSecretory	Tmem238
P4hb1	1.88E-24	0.328997963	1	0.899	4.11E-20	CiliaSecretory	P4hb
Akap9	5.76E-24	0.353772415	0.872	0.531	1.26E-19	CiliaSecretory	Akap9
Ece12	6.16E-24	0.280739402	0.699	0.34	1.35E-19	CiliaSecretory	Ece1
Hotairm1	6.83E-24	0.277154877	0.699	0.333	1.50E-19	CiliaSecretory	Hotairm1
Chd4	8.95E-24	0.343800934	0.908	0.649	1.96E-19	CiliaSecretory	Chd4
Sat12	9.06E-24	0.337155258	0.939	0.652	1.99E-19	CiliaSecretory	Sat1
Lpgat1	1.18E-23	0.258590119	0.653	0.301	2.59E-19	CiliaSecretory	Lpgat1
Ddr11	1.48E-23	0.262429115	0.602	0.276	3.24E-19	CiliaSecretory	Ddr1
Mapk3	1.59E-23	0.328083079	0.878	0.542	3.48E-19	CiliaSecretory	Mapk3
Gcc2	2.02E-23	0.288695223	0.663	0.319	4.42E-19	CiliaSecretory	Gcc2
Lrp10	5.71E-23	0.279261807	0.765	0.41	1.25E-18	CiliaSecretory	Lrp10
Arf3	8.77E-23	0.250326789	0.776	0.413	1.92E-18	CiliaSecretory	Arf3
Dag1	1.32E-22	0.301130739	0.852	0.541	2.89E-18	CiliaSecretory	Dag1
St3gal5	1.84E-22	0.252941799	0.77	0.384	4.02E-18	CiliaSecretory	St3gal5
Gtf2i	3.22E-22	0.353777958	0.898	0.58	7.05E-18	CiliaSecretory	Gtf2i
Pdxdc1	3.88E-22	0.326493274	0.827	0.48	8.50E-18	CiliaSecretory	Pdxdc1
Nucb21	5.47E-22	0.306798385	0.75	0.405	1.20E-17	CiliaSecretory	Nucb2
Ldb1	1.60E-21	0.255183071	0.699	0.344	3.51E-17	CiliaSecretory	Ldb1
Prdx5	1.97E-21	0.356865401	0.99	0.84	4.32E-17	CiliaSecretory	Prdx5
Abhd2	2.94E-21	0.261122136	0.51	0.212	6.45E-17	CiliaSecretory	Abhd2
Dync1h1	3.39E-21	0.251596851	0.765	0.404	7.43E-17	CiliaSecretory	Dync1h1
Zfp361	1.50E-20	0.305822585	0.969	0.776	3.29E-16	CiliaSecretory	Zfp36
Plec	2.61E-20	0.273791413	0.75	0.406	5.72E-16	CiliaSecretory	Plec
Cyb5r32	5.83E-20	0.285251204	0.913	0.65	1.28E-15	CiliaSecretory	Cyb5r3
Aplp21	8.19E-20	0.301897892	0.959	0.734	1.79E-15	CiliaSecretory	Aplp2
Sypl2	1.06E-19	0.296247494	0.908	0.597	2.32E-15	CiliaSecretory	Sypl
Sec61a11	1.35E-18	0.278341405	0.934	0.655	2.96E-14	CiliaSecretory	Sec61a1
Tnks2	4.86E-18	0.251695909	0.827	0.506	1.06E-13	CiliaSecretory	Tnks2
Rpn1	7.40E-18	0.28512065	0.908	0.664	1.62E-13	CiliaSecretory	Rpn1
BC005537	8.05E-18	0.260951534	0.832	0.552	1.76E-13	CiliaSecretory	BC005537
S100a62	3.98E-16	0.281403318	0.995	0.872	8.72E-12	CiliaSecretory	S100a6
Irf2bpl1	4.98E-16	0.27725063	0.929	0.645	1.09E-11	CiliaSecretory	Irf2bpl
Gm102602	3.07E-14	0.309283662	0.985	0.948	6.72E-10	CiliaSecretory	Gm10260
AU0409721	0	3.271993587	0.848	0.068	0	Ciliated	AU040972
Mt13	0	2.794093574	1	0.503	0	Ciliated	Mt1
Dynlrb21	0	2.742002063	0.991	0.059	0	Ciliated	Dynlrb2
Meig11	0	2.587244284	0.963	0.05	0	Ciliated	Meig1
Tppp33	0	2.562712371	0.998	0.321	0	Ciliated	Tppp3
1110017D15Rik1	0	2.556124142	0.984	0.054	0	Ciliated	1110017D15Rik
Chchd102	0	2.523220357	0.986	0.287	0	Ciliated	Chchd10
Riiad11	0	2.404155012	0.988	0.064	0	Ciliated	Riiad1
1700016K19Rik1	0	2.401695473	0.998	0.043	0	Ciliated	1700016K19Rik
Mt23	0	2.374823928	0.953	0.292	0	Ciliated	Mt2
Cfap1261	0	2.281500905	0.988	0.055	0	Ciliated	Cfap126
Rsph11	0	2.279296187	0.981	0.061	0	Ciliated	Rsph1
4933434E20Rik2	0	2.165558374	0.954	0.43	0	Ciliated	4933434E20Rik
Foxj11	0	2.155607674	0.986	0.06	0	Ciliated	Foxj1
Ccdc1531	0	2.15252946	0.837	0.033	0	Ciliated	Ccdc153
Fam183b1	0	2.137959604	0.953	0.036	0	Ciliated	Fam183b
Lrrc231	0	2.092511065	0.939	0.038	0	Ciliated	Lrrc23
Elof13	0	2.084251075	0.991	0.685	0	Ciliated	Elof1
Hdc1	0	2.058832429	0.916	0.035	0	Ciliated	Hdc
Aldh1a13	0	2.049680198	0.876	0.219	0	Ciliated	Aldh1a1
Lrrc511	0	2.024218224	0.939	0.101	0	Ciliated	Lrrc51
Tmem2121	0	1.923295245	0.816	0.022	0	Ciliated	Tmem212
Pifo1	0	1.896940308	0.961	0.031	0	Ciliated	Pifo
Tubb4b3	0	1.889561555	1	0.663	0	Ciliated	Tubb4b
3300002A11Rik1	0	1.842782794	0.601	0.025	0	Ciliated	3300002A11Rik
Mlf11	0	1.836997559	0.974	0.15	0	Ciliated	Mlf1
Tmem1072	0	1.826128548	0.967	0.397	0	Ciliated	Tmem107
Sec14l31	0	1.805287709	0.909	0.053	0	Ciliated	Sec14l3
Erich21	0	1.747454362	0.925	0.043	0	Ciliated	Erich2
1700007K13Rik1	0	1.744351432	0.939	0.04	0	Ciliated	1700007K13Rik
Cd24a2	0	1.698306103	0.998	0.655	0	Ciliated	Cd24a
1110004E09Rik1	0	1.6900965	0.965	0.331	0	Ciliated	1110004E09Rik
Nudc	0	1.689567217	0.984	0.71	0	Ciliated	Nudc
Efcab101	0	1.674022836	0.837	0.021	0	Ciliated	Efcab10
Dnah121	0	1.637486772	0.925	0.025	0	Ciliated	Dnah12
Tekt11	0	1.605392993	0.923	0.034	0	Ciliated	Tekt1
Hspa4l2	0	1.580493474	0.935	0.242	0	Ciliated	Hspa4l
Dpcd1	0	1.57354745	0.974	0.404	0	Ciliated	Dpcd
Dnali11	0	1.557546272	0.94	0.027	0	Ciliated	Dnali1
BC0510191	0	1.55331638	0.935	0.026	0	Ciliated	BC051019
Spa171	0	1.542930591	0.926	0.095	0	Ciliated	Spa17
Dmkn1	0	1.520925997	0.841	0.045	0	Ciliated	Dmkn
Cetn41	0	1.517702994	0.923	0.107	0	Ciliated	Cetn4
Tctex1d41	0	1.515059243	0.683	0.022	0	Ciliated	Tctex1d4
Plet11	0	1.496160793	0.911	0.054	0	Ciliated	Plet1
Ccdc1131	0	1.494019021	0.914	0.02	0	Ciliated	Ccdc113
Nme51	0	1.491406787	0.918	0.048	0	Ciliated	Nme5
1700001C02Rik1	0	1.469720405	0.863	0.019	0	Ciliated	1700001C02Rik
Cetn2	0	1.469538745	0.939	0.442	0	Ciliated	Cetn2
Ccdc1811	0	1.458895791	0.914	0.104	0	Ciliated	Ccdc181
Agr31	0	1.439791615	0.876	0.031	0	Ciliated	Agr3
2410004P03Rik1	0	1.4309714	0.907	0.024	0	Ciliated	2410004P03Rik
Tekt41	0	1.429537149	0.93	0.021	0	Ciliated	Tekt4
Ccdc171	0	1.429400533	0.858	0.039	0	Ciliated	Ccdc17
Traf3ip11	0	1.427658023	0.933	0.167	0	Ciliated	Traf3ip1
Gm295381	0	1.427029677	0.883	0.027	0	Ciliated	Gm29538
Ccdc67	0	1.4152282	0.641	0.022	0	Ciliated	Ccdc67
Morn5	0	1.412533836	0.797	0.018	0	Ciliated	Morn5
Cyp2s11	0	1.409192435	0.911	0.136	0	Ciliated	Cyp2s1
Odf3b1	0	1.404449131	0.877	0.019	0	Ciliated	Odf3b
Dnah51	0	1.396928733	0.849	0.02	0	Ciliated	Dnah5
Smim222	0	1.396038412	0.972	0.29	0	Ciliated	Smim22
Vpreb31	0	1.37535587	0.573	0.02	0	Ciliated	Vpreb3
Spag171	0	1.371245608	0.919	0.019	0	Ciliated	Spag17
Fbxo361	0	1.365456042	0.898	0.097	0	Ciliated	Fbxo36
Ndufaf3	0	1.35831833	0.856	0.266	0	Ciliated	Ndufaf3
4833427G06Rik1	0	1.344941925	0.839	0.015	0	Ciliated	4833427G06Rik
Ccpg1os	0	1.336803769	0.851	0.122	0	Ciliated	Ccpg1os
Tm4sf13	0	1.326947665	0.914	0.261	0	Ciliated	Tm4sf1
Sntn1	0	1.32072393	0.525	0.014	0	Ciliated	Sntn
Zmynd101	0	1.305241989	0.856	0.02	0	Ciliated	Zmynd10
Tomm71	0	1.298349419	0.998	0.922	0	Ciliated	Tomm7
Mns1	0	1.290648624	0.872	0.086	0	Ciliated	Mns1
Arhgdig1	0	1.288985219	0.839	0.081	0	Ciliated	Arhgdig
Gm8671	0	1.288964707	0.58	0.016	0	Ciliated	Gm867
Capsl	0	1.280224731	0.858	0.127	0	Ciliated	Capsl
Fam161a1	0	1.266585836	0.902	0.09	0	Ciliated	Fam161a
Cfap451	0	1.255147867	0.888	0.049	0	Ciliated	Cfap45
1700026L06Rik1	0	1.237808601	0.795	0.034	0	Ciliated	1700026L06Rik
Ccdc781	0	1.225118011	0.786	0.024	0	Ciliated	Ccdc78
Cfap2061	0	1.21605613	0.883	0.024	0	Ciliated	Cfap206
Smim51	0	1.209767012	0.813	0.036	0	Ciliated	Smim5
Ccdc1891	0	1.200558901	0.832	0.075	0	Ciliated	Ccdc189
Rsph91	0	1.200451155	0.907	0.091	0	Ciliated	Rsph9
1700088E04Rik1	0	1.199595128	0.897	0.093	0	Ciliated	1700088E04Rik
Cep831	0	1.18077245	0.897	0.255	0	Ciliated	Cep83
Ccdc1461	0	1.171464367	0.856	0.019	0	Ciliated	Ccdc146
Bphl1	0	1.161669159	0.949	0.312	0	Ciliated	Bphl
Spef11	0	1.159117902	0.891	0.112	0	Ciliated	Spef1
2610028H24Rik1	0	1.148824557	0.788	0.018	0	Ciliated	2610028H24Rik
Ccdc1081	0	1.142805714	0.837	0.023	0	Ciliated	Ccdc108
Bbof11	0	1.133692728	0.87	0.034	0	Ciliated	Bbof1
1110032A03Rik	0	1.130620371	0.862	0.277	0	Ciliated	1110032A03Rik
6430531B16Rik1	0	1.130518876	0.816	0.018	0	Ciliated	6430531B16Rik
Stmnd11	0	1.119390834	0.562	0.022	0	Ciliated	Stmnd1
Enkur	0	1.11732206	0.846	0.025	0	Ciliated	Enkur
Mapk151	0	1.113872565	0.883	0.028	0	Ciliated	Mapk15
Chchd61	0	1.109877351	0.925	0.327	0	Ciliated	Chchd6
Dnaic21	0	1.106216105	0.865	0.019	0	Ciliated	Dnaic2
Fhit1	0	1.101977567	0.793	0.031	0	Ciliated	Fhit
Spata24	0	1.088957798	0.779	0.157	0	Ciliated	Spata24
Spag6l1	0	1.084151859	0.832	0.016	0	Ciliated	Spag6l
Lgals3bp1	0	1.081221797	0.748	0.063	0	Ciliated	Lgals3bp
Iqcg1	0	1.069436553	0.839	0.021	0	Ciliated	Iqcg
Cxcl171	0	1.06902704	0.406	0.035	0	Ciliated	Cxcl17
Prr291	0	1.06862756	0.758	0.021	0	Ciliated	Prr29
Crocc2	0	1.066024727	0.694	0.017	0	Ciliated	Crocc2
1700001L19Rik	0	1.060310376	0.701	0.018	0	Ciliated	1700001L19Rik
Trp53bp21	0	1.05956027	0.811	0.177	0	Ciliated	Trp53bp2
Saxo21	0	1.050521489	0.858	0.045	0	Ciliated	Saxo2
1700012B09Rik	0	1.043554639	0.538	0.009	0	Ciliated	1700012B09Rik
Ccdc391	0	1.042936526	0.834	0.027	0	Ciliated	Ccdc39
Lrrc48	0	1.041025479	0.797	0.023	0	Ciliated	Lrrc48
Morn2	0	1.032925741	0.816	0.231	0	Ciliated	Morn2
Adam81	0	1.03224342	0.496	0.042	0	Ciliated	Adam8
Ppp1r14c1	0	1.026733002	0.832	0.127	0	Ciliated	Ppp1r14c
Cfap431	0	1.019478081	0.851	0.11	0	Ciliated	Cfap43
4930444P10Rik1	0	1.015903568	0.709	0.013	0	Ciliated	4930444P10Rik
Myb1	0	1.013866567	0.769	0.053	0	Ciliated	Myb
Dnah61	0	1.011750297	0.8	0.016	0	Ciliated	Dnah6
Ift1721	0	1.003843511	0.786	0.131	0	Ciliated	Ift172
Efcab1	0	1.001684031	0.818	0.147	0	Ciliated	Efcab1
Fam92b1	0	0.999250558	0.746	0.015	0	Ciliated	Fam92b
Ppil61	0	0.98760782	0.755	0.025	0	Ciliated	Ppil6
Lrriq1	0	0.981606105	0.764	0.013	0	Ciliated	Lrriq1
Fhad11	0	0.981109658	0.797	0.021	0	Ciliated	Fhad1
6820408C15Rik1	0	0.979935764	0.809	0.017	0	Ciliated	6820408C15Rik
Dusp141	0	0.975732013	0.851	0.149	0	Ciliated	Dusp14
Ccna1	0	0.967836442	0.538	0.014	0	Ciliated	Ccna1
Hp1	0	0.967775047	0.681	0.117	0	Ciliated	Hp
Cfap771	0	0.966872725	0.708	0.028	0	Ciliated	Cfap77
Cep1261	0	0.964958521	0.821	0.057	0	Ciliated	Cep126
Nphp1	0	0.961178039	0.835	0.236	0	Ciliated	Nphp1
Cdhr31	0	0.943056623	0.588	0.016	0	Ciliated	Cdhr3
Gipc21	0	0.942260822	0.853	0.145	0	Ciliated	Gipc2
Hspa21	0	0.935160733	0.813	0.094	0	Ciliated	Hspa2
Spef21	0	0.93297889	0.737	0.012	0	Ciliated	Spef2
Pih1d2	0	0.927864608	0.778	0.043	0	Ciliated	Pih1d2
Dalrd31	0	0.927668083	0.835	0.233	0	Ciliated	Dalrd3
Cyb5611	0	0.924530364	0.862	0.193	0	Ciliated	Cyb561
Dnajb13	0	0.923783231	0.755	0.011	0	Ciliated	Dnajb13
Oscp11	0	0.922779255	0.823	0.117	0	Ciliated	Oscp1
Cfap441	0	0.917928015	0.765	0.013	0	Ciliated	Cfap44
Fam134b1	0	0.915586326	0.786	0.18	0	Ciliated	Fam134b
Cisd3	0	0.913608534	0.681	0.114	0	Ciliated	Cisd3
Slc9a3r12	0	0.912348369	0.872	0.243	0	Ciliated	Slc9a3r1
Aoc11	0	0.908826023	0.303	0.009	0	Ciliated	Aoc1
Nat91	0	0.90861224	0.82	0.186	0	Ciliated	Nat9
Cfap161	0	0.902107649	0.725	0.011	0	Ciliated	Cfap161
Lrrc34	0	0.881254262	0.737	0.012	0	Ciliated	Lrrc34
Cfap531	0	0.878676526	0.629	0.013	0	Ciliated	Cfap53
Mdm1	0	0.86941057	0.709	0.11	0	Ciliated	Mdm1
Drc11	0	0.868057712	0.727	0.012	0	Ciliated	Drc1
Itpka	0	0.867194773	0.667	0.023	0	Ciliated	Itpka
Cds11	0	0.866052753	0.781	0.074	0	Ciliated	Cds1
Dnah91	0	0.857227523	0.673	0.014	0	Ciliated	Dnah9
Dusp181	0	0.856480458	0.813	0.17	0	Ciliated	Dusp18
Pla2g161	0	0.856430859	0.821	0.176	0	Ciliated	Pla2g16
Wdr781	0	0.853551179	0.783	0.042	0	Ciliated	Wdr78
Dnaja41	0	0.849514123	0.736	0.102	0	Ciliated	Dnaja4
Ccdc401	0	0.843242416	0.765	0.016	0	Ciliated	Ccdc40
Lrrc10b1	0	0.842758969	0.741	0.023	0	Ciliated	Lrrc10b
Ubxn101	0	0.842658108	0.722	0.025	0	Ciliated	Ubxn10
Ccdc301	0	0.840311545	0.758	0.029	0	Ciliated	Ccdc30
1700007G11Rik	0	0.835075347	0.673	0.009	0	Ciliated	1700007G11Rik
Wdr661	0	0.834275781	0.718	0.03	0	Ciliated	Wdr66
Lrrc46	0	0.831130922	0.687	0.013	0	Ciliated	Lrrc46
Ttll31	0	0.826782147	0.625	0.03	0	Ciliated	Ttll3
Morn31	0	0.823286659	0.699	0.01	0	Ciliated	Morn3
2310007B03Rik1	0	0.816955318	0.695	0.055	0	Ciliated	2310007B03Rik
Eml21	0	0.815802693	0.788	0.156	0	Ciliated	Eml2
Spata33	0	0.813299806	0.694	0.026	0	Ciliated	Spata33
Ubxn111	0	0.812647716	0.776	0.047	0	Ciliated	Ubxn11
Scnn1a1	0	0.81225892	0.75	0.094	0	Ciliated	Scnn1a
Ttc251	0	0.812241914	0.732	0.015	0	Ciliated	Ttc25
Ropn1l	0	0.808933397	0.625	0.039	0	Ciliated	Ropn1l
Fam216b1	0	0.80767868	0.522	0.01	0	Ciliated	Fam216b
Wdr60	0	0.801026967	0.83	0.218	0	Ciliated	Wdr60
Fank11	0	0.788873507	0.722	0.013	0	Ciliated	Fank1
Ak71	0	0.788419212	0.681	0.012	0	Ciliated	Ak7
Fam166b1	0	0.787013966	0.429	0.01	0	Ciliated	Fam166b
1700037C18Rik	0	0.783425089	0.765	0.07	0	Ciliated	1700037C18Rik
Efhc1	0	0.780709288	0.716	0.025	0	Ciliated	Efhc1
Casz11	0	0.778204198	0.764	0.158	0	Ciliated	Casz1
Dync2h11	0	0.772302768	0.767	0.141	0	Ciliated	Dync2h1
Ccdc1511	0	0.770514759	0.704	0.015	0	Ciliated	Ccdc151
Cfap701	0	0.769178888	0.694	0.013	0	Ciliated	Cfap70
Dnah101	0	0.760644604	0.632	0.012	0	Ciliated	Dnah10
2010300C02Rik1	0	0.756668763	0.718	0.064	0	Ciliated	2010300C02Rik
1700029J07Rik	0	0.752506609	0.702	0.043	0	Ciliated	1700029J07Rik
Dnaaf11	0	0.751739007	0.688	0.01	0	Ciliated	Dnaaf1
Iqca1	0	0.749383621	0.683	0.008	0	Ciliated	Iqca
Ppp1r36	0	0.748368119	0.688	0.06	0	Ciliated	Ppp1r36
Smim24	0	0.746344715	0.501	0.044	0	Ciliated	Smim24
2610528J11Rik	0	0.745422418	0.706	0.128	0	Ciliated	2610528J11Rik
Shisa8	0	0.744619137	0.403	0.016	0	Ciliated	Shisa8
Tekt2	0	0.734433319	0.658	0.048	0	Ciliated	Tekt2
Lrrc711	0	0.733624535	0.681	0.012	0	Ciliated	Lrrc71
Prom11	0	0.733396553	0.715	0.108	0	Ciliated	Prom1
Adck41	0	0.733198487	0.799	0.182	0	Ciliated	Adck4
Rptoros	0	0.733169141	0.576	0.008	0	Ciliated	Rptoros
Prr181	0	0.729289694	0.515	0.018	0	Ciliated	Prr18
Cyp2b101	0	0.728179085	0.44	0.031	0	Ciliated	Cyp2b10
Spag81	0	0.724682317	0.694	0.015	0	Ciliated	Spag8
1700003E16Rik	0	0.72360298	0.615	0.013	0	Ciliated	1700003E16Rik
Ccdc331	0	0.722285832	0.482	0.01	0	Ciliated	Ccdc33
Cdc20b	0	0.720101093	0.468	0.004	0	Ciliated	Cdc20b
Ccdc1801	0	0.719019015	0.65	0.012	0	Ciliated	Ccdc180
Stk33	0	0.712785663	0.636	0.015	0	Ciliated	Stk33
Ccdc74a1	0	0.711783	0.678	0.067	0	Ciliated	Ccdc74a
Cfap69	0	0.707323667	0.664	0.021	0	Ciliated	Cfap69
Catip1	0	0.70680645	0.623	0.022	0	Ciliated	Catip
Tsnaxip1	0	0.706635246	0.637	0.008	0	Ciliated	Tsnaxip1
Ulk41	0	0.705463082	0.706	0.062	0	Ciliated	Ulk4
Serpina91	0	0.704067485	0.529	0.025	0	Ciliated	Serpina9
Cmbl	0	0.701158905	0.56	0.045	0	Ciliated	Cmbl
1700024G13Rik1	0	0.700722246	0.476	0.008	0	Ciliated	1700024G13Rik
Rsph4a1	0	0.699790136	0.643	0.01	0	Ciliated	Rsph4a
Wdr63	0	0.697166044	0.662	0.009	0	Ciliated	Wdr63
Lrrc74b1	0	0.696514747	0.629	0.011	0	Ciliated	Lrrc74b
Mok1	0	0.694048896	0.699	0.059	0	Ciliated	Mok
Lhb1	0	0.692018872	0.618	0.013	0	Ciliated	Lhb
1700097N02Rik	0	0.691611188	0.433	0.014	0	Ciliated	1700097N02Rik
Hydin1	0	0.690419511	0.62	0.013	0	Ciliated	Hydin
Lrrc6	0	0.686265022	0.65	0.009	0	Ciliated	Lrrc6
Ppp1r32	0	0.68056355	0.585	0.007	0	Ciliated	Ppp1r32
Fam179a1	0	0.6767307	0.643	0.019	0	Ciliated	Fam179a
Ccdc173	0	0.674310189	0.651	0.084	0	Ciliated	Ccdc173
Fam229b	0	0.669399926	0.658	0.113	0	Ciliated	Fam229b
4932443I19Rik1	0	0.667796955	0.539	0.009	0	Ciliated	4932443I19Rik
Tcp11	0	0.667424865	0.65	0.025	0	Ciliated	Tcp11
Fam81b	0	0.66485512	0.55	0.006	0	Ciliated	Fam81b
1700040L02Rik	0	0.661058111	0.608	0.02	0	Ciliated	1700040L02Rik
4930404N11Rik1	0	0.654671904	0.541	0.057	0	Ciliated	4930404N11Rik
Crip3	0	0.65187022	0.384	0.01	0	Ciliated	Crip3
Nek21	0	0.650884031	0.697	0.102	0	Ciliated	Nek2
Ttc291	0	0.649271208	0.574	0.009	0	Ciliated	Ttc29
Enkd1	0	0.647108851	0.662	0.099	0	Ciliated	Enkd1
Ldlrad11	0	0.642607963	0.396	0.009	0	Ciliated	Ldlrad1
Ift881	0	0.635790019	0.706	0.131	0	Ciliated	Ift88
BC022687	0	0.632688398	0.699	0.107	0	Ciliated	BC022687
Dcdc2b1	0	0.630430513	0.445	0.013	0	Ciliated	Dcdc2b
Dnah31	0	0.630049165	0.567	0.008	0	Ciliated	Dnah3
Pacrg	0	0.62941381	0.658	0.027	0	Ciliated	Pacrg
Ccdc191	0	0.628493365	0.69	0.136	0	Ciliated	Ccdc191
Cfap1001	0	0.624278924	0.489	0.012	0	Ciliated	Cfap100
Ccdc65	0	0.622347393	0.627	0.016	0	Ciliated	Ccdc65
Dzip1l	0	0.61812271	0.644	0.117	0	Ciliated	Dzip1l
Uckl1os1	0	0.614974645	0.42	0.013	0	Ciliated	Uckl1os
Rsph10b1	0	0.614261733	0.566	0.01	0	Ciliated	Rsph10b
Bok	0	0.613384136	0.66	0.122	0	Ciliated	Bok
Vwa3a1	0	0.610551147	0.585	0.01	0	Ciliated	Vwa3a
Akap14	0	0.60784838	0.553	0.006	0	Ciliated	Akap14
Ccdc60	0	0.605751205	0.59	0.019	0	Ciliated	Ccdc60
1700013F07Rik	0	0.605096437	0.585	0.008	0	Ciliated	1700013F07Rik
D430036J16Rik1	0	0.602314346	0.543	0.013	0	Ciliated	D430036J16Rik
Ccdc103	0	0.602101491	0.609	0.021	0	Ciliated	Ccdc103
Spag161	0	0.601960963	0.566	0.01	0	Ciliated	Spag16
Casc1	0	0.599757496	0.604	0.018	0	Ciliated	Casc1
Cfap541	0	0.598479677	0.576	0.012	0	Ciliated	Cfap54
Il18r11	0	0.597644661	0.555	0.067	0	Ciliated	Il18r1
Adgre51	0	0.596382584	0.665	0.082	0	Ciliated	Adgre5
Tcte11	0	0.593735545	0.573	0.01	0	Ciliated	Tcte1
Nek51	0	0.589212281	0.566	0.012	0	Ciliated	Nek5
Ttll6	0	0.588029352	0.595	0.007	0	Ciliated	Ttll6
Dlec11	0	0.58402536	0.59	0.013	0	Ciliated	Dlec1
Mycbpap1	0	0.581875249	0.583	0.027	0	Ciliated	Mycbpap
1700028P14Rik	0	0.579778092	0.58	0.008	0	Ciliated	1700028P14Rik
Rpgr	0	0.571486908	0.632	0.1	0	Ciliated	Rpgr
Ccdc96	0	0.571349515	0.585	0.011	0	Ciliated	Ccdc96
Hopx1	0	0.567367291	0.525	0.07	0	Ciliated	Hopx
9530053A07Rik1	0	0.565950419	0.38	0.014	0	Ciliated	9530053A07Rik
Ttc21a1	0	0.565939644	0.536	0.013	0	Ciliated	Ttc21a
Dnah21	0	0.564712934	0.576	0.022	0	Ciliated	Dnah2
Ankrd42	0	0.564642517	0.59	0.042	0	Ciliated	Ankrd42
Map9	0	0.564034434	0.555	0.086	0	Ciliated	Map9
Armc4	0	0.56301142	0.581	0.005	0	Ciliated	Armc4
Cfap461	0	0.56198907	0.599	0.009	0	Ciliated	Cfap46
Ttc12	0	0.561614646	0.562	0.024	0	Ciliated	Ttc12
Kcnmb2	0	0.559970489	0.471	0.007	0	Ciliated	Kcnmb2
Ak8	0	0.559417819	0.546	0.012	0	Ciliated	Ak8
Mcidas	0	0.559219705	0.384	0.013	0	Ciliated	Mcidas
Glipr11	0	0.558527651	0.482	0.025	0	Ciliated	Glipr1
Kif19a1	0	0.556411591	0.445	0.023	0	Ciliated	Kif19a
Ccp110	0	0.556363974	0.632	0.113	0	Ciliated	Ccp110
Gm14964	0	0.556081574	0.468	0.03	0	Ciliated	Gm14964
Rab36	0	0.551406033	0.559	0.046	0	Ciliated	Rab36
Mak1	0	0.545365048	0.574	0.013	0	Ciliated	Mak
Lrrc56	0	0.54528656	0.599	0.058	0	Ciliated	Lrrc56
Lrrc361	0	0.543986725	0.513	0.01	0	Ciliated	Lrrc36
Rpgrip1l	0	0.543050739	0.615	0.084	0	Ciliated	Rpgrip1l
Cfap571	0	0.539334805	0.562	0.011	0	Ciliated	Cfap57
Dcdc2a	0	0.538476319	0.51	0.01	0	Ciliated	Dcdc2a
Pbx4	0	0.536467573	0.489	0.023	0	Ciliated	Pbx4
Bcas1	0	0.532159495	0.541	0.018	0	Ciliated	Bcas1
Cep128	0	0.531161717	0.553	0.052	0	Ciliated	Cep128
Kif91	0	0.529418914	0.616	0.042	0	Ciliated	Kif9
Agbl21	0	0.528464019	0.583	0.014	0	Ciliated	Agbl2
Zmynd12	0	0.5279065	0.515	0.009	0	Ciliated	Zmynd12
Smkr-ps	0	0.527176103	0.445	0.01	0	Ciliated	Smkr-ps
Cdkl2	0	0.522996518	0.58	0.044	0	Ciliated	Cdkl2
4430402I18Rik	0	0.522913089	0.55	0.054	0	Ciliated	4430402I18Rik
Zfp4741	0	0.52268514	0.552	0.008	0	Ciliated	Zfp474
Arhgap391	0	0.515431211	0.63	0.104	0	Ciliated	Arhgap39
Eno41	0	0.515022842	0.543	0.01	0	Ciliated	Eno4
Tmprss21	0	0.513560393	0.574	0.079	0	Ciliated	Tmprss2
Armc3	0	0.513422809	0.515	0.008	0	Ciliated	Armc3
Tsga10	0	0.509957945	0.55	0.057	0	Ciliated	Tsga10
Fam47e1	0	0.508997698	0.366	0.011	0	Ciliated	Fam47e
Klhdc9	0	0.503854722	0.536	0.016	0	Ciliated	Klhdc9
Gm973	0	0.503453445	0.441	0.007	0	Ciliated	Gm973
Tex262	0	0.500628818	0.48	0.013	0	Ciliated	Tex26
Fam81a	0	0.500202214	0.541	0.033	0	Ciliated	Fam81a
Maats1	0	0.499099759	0.524	0.009	0	Ciliated	Maats1
Dnah7a	0	0.493368201	0.49	0.012	0	Ciliated	Dnah7a
Ribc1	0	0.493031094	0.508	0.015	0	Ciliated	Ribc1
Wdr31	0	0.48674805	0.58	0.059	0	Ciliated	Wdr31
Cfap74	0	0.483901445	0.503	0.016	0	Ciliated	Cfap74
Elmod11	0	0.482661219	0.475	0.008	0	Ciliated	Elmod1
Tmem67	0	0.475483296	0.555	0.074	0	Ciliated	Tmem67
Ccdc1621	0	0.470686096	0.448	0.016	0	Ciliated	Ccdc162
Dnal1	0	0.465909105	0.583	0.075	0	Ciliated	Dnal1
Kndc1	0	0.46502337	0.499	0.02	0	Ciliated	Kndc1
Ccdc157	0	0.463668388	0.567	0.087	0	Ciliated	Ccdc157
Fsd1l1	0	0.463163058	0.552	0.078	0	Ciliated	Fsd1l
Adgb1	0	0.458995884	0.429	0.008	0	Ciliated	Adgb
Ak9	0	0.457790794	0.497	0.006	0	Ciliated	Ak9
Cfap157	0	0.457748792	0.475	0.006	0	Ciliated	Cfap157
1810041H14Rik	0	0.455903819	0.496	0.035	0	Ciliated	1810041H14Rik
Gm26717	0	0.451965602	0.464	0.009	0	Ciliated	Gm26717
Ccdc811	0	0.451732335	0.415	0.006	0	Ciliated	Ccdc81
Morn1	0	0.447798483	0.49	0.035	0	Ciliated	Morn1
Sptlc3	0	0.443484251	0.503	0.03	0	Ciliated	Sptlc3
Aldh3b11	0	0.443336	0.298	0.019	0	Ciliated	Aldh3b1
Gm11992	0	0.441711039	0.494	0.008	0	Ciliated	Gm11992
Dnah1	0	0.441676658	0.459	0.029	0	Ciliated	Dnah1
Ccdc1211	0	0.440933714	0.445	0.006	0	Ciliated	Ccdc121
Gm15402	0	0.437426433	0.391	0.007	0	Ciliated	Gm15402
Rnf32	0	0.435309869	0.529	0.04	0	Ciliated	Rnf32
Med9os	0	0.433903411	0.433	0.021	0	Ciliated	Med9os
Sftpc	0	0.430889449	0.305	0.004	0	Ciliated	Sftpc
Kcnj13	0	0.427863081	0.487	0.035	0	Ciliated	Kcnj13
Faah1	0	0.426430123	0.538	0.076	0	Ciliated	Faah
Dnaaf3	0	0.424025699	0.496	0.034	0	Ciliated	Dnaaf3
Ccdc1141	0	0.42313718	0.48	0.019	0	Ciliated	Ccdc114
Iqub	0	0.422928354	0.503	0.006	0	Ciliated	Iqub
Cfap61	0	0.422337794	0.468	0.007	0	Ciliated	Cfap61
Rfx2	0	0.421760883	0.541	0.049	0	Ciliated	Rfx2
Cfap521	0	0.421346184	0.373	0.01	0	Ciliated	Cfap52
Necab2	0	0.416265057	0.349	0.014	0	Ciliated	Necab2
Gm15728	0	0.415140128	0.433	0.016	0	Ciliated	Gm15728
Rph3al	0	0.409458639	0.522	0.047	0	Ciliated	Rph3al
Gm1661	0	0.40902934	0.429	0.014	0	Ciliated	Gm1661
Mfsd6l	0	0.408735963	0.401	0.018	0	Ciliated	Mfsd6l
Ccdc92	0	0.404050444	0.513	0.071	0	Ciliated	Ccdc92
Dnaic1	0	0.402564977	0.44	0.008	0	Ciliated	Dnaic1
Erich31	0	0.398268572	0.37	0.008	0	Ciliated	Erich3
Plekhb11	0	0.393455599	0.406	0.039	0	Ciliated	Plekhb1
Stk36	0	0.393236905	0.454	0.024	0	Ciliated	Stk36
B3gnt4	0	0.389850371	0.426	0.009	0	Ciliated	B3gnt4
Gm38037	0	0.387617265	0.475	0.045	0	Ciliated	Gm38037
Calb2	0	0.387077864	0.319	0.002	0	Ciliated	Calb2
Atp8b5	0	0.385837449	0.305	0.006	0	Ciliated	Atp8b5
Rgs22	0	0.385774012	0.431	0.011	0	Ciliated	Rgs22
Lrrc73	0	0.384619187	0.452	0.03	0	Ciliated	Lrrc73
Cdh26	0	0.382867255	0.343	0.007	0	Ciliated	Cdh26
Syt5	0	0.38039248	0.363	0.016	0	Ciliated	Syt5
Ccdc131	0	0.380217488	0.447	0.011	0	Ciliated	Ccdc13
Ttc16	0	0.378763441	0.415	0.008	0	Ciliated	Ttc16
Fam161b	0	0.378680745	0.48	0.035	0	Ciliated	Fam161b
Drc7	0	0.378678088	0.366	0.006	0	Ciliated	Drc7
Efcab12	0	0.37759925	0.457	0.009	0	Ciliated	Efcab12
C530043A13Rik	0	0.37559593	0.347	0.01	0	Ciliated	C530043A13Rik
D630024D03Rik	0	0.373964291	0.329	0.006	0	Ciliated	D630024D03Rik
Dydc2	0	0.369566397	0.398	0.005	0	Ciliated	Dydc2
Cdkl4	0	0.367893166	0.387	0.006	0	Ciliated	Cdkl4
Neurl1a	0	0.367243389	0.434	0.038	0	Ciliated	Neurl1a
Gnaz	0	0.366950865	0.434	0.048	0	Ciliated	Gnaz
Nphp4	0	0.362832149	0.461	0.026	0	Ciliated	Nphp4
Dnah11	0	0.362512317	0.366	0.006	0	Ciliated	Dnah11
Rd3	0	0.361625233	0.37	0.008	0	Ciliated	Rd3
Rsph14	0	0.359192577	0.373	0.003	0	Ciliated	Rsph14
Ttc26	0	0.358127424	0.48	0.058	0	Ciliated	Ttc26
Stpg1	0	0.356732729	0.405	0.006	0	Ciliated	Stpg1
Kcnk121	0	0.355117728	0.303	0.007	0	Ciliated	Kcnk12
Ddo	0	0.352102319	0.396	0.013	0	Ciliated	Ddo
Trp73	0	0.351848329	0.44	0.016	0	Ciliated	Trp73
Styxl1	0	0.351716119	0.38	0.003	0	Ciliated	Styxl1
Dnah7b	0	0.350657304	0.419	0.012	0	Ciliated	Dnah7b
Katnal2	0	0.344881603	0.419	0.023	0	Ciliated	Katnal2
Myo5b	0	0.344153834	0.385	0.033	0	Ciliated	Myo5b
BC049715	0	0.344029517	0.405	0.023	0	Ciliated	BC049715
Lrguk	0	0.341826218	0.373	0.007	0	Ciliated	Lrguk
Wdr93	0	0.338496548	0.392	0.005	0	Ciliated	Wdr93
Tcte3	0	0.33685543	0.363	0.004	0	Ciliated	Tcte3
Dyrk3	0	0.335978443	0.461	0.038	0	Ciliated	Dyrk3
Ankrd66	0	0.333452706	0.266	0.004	0	Ciliated	Ankrd66
Dnah8	0	0.333172673	0.398	0.006	0	Ciliated	Dnah8
Usp181	0	0.33231188	0.271	0.011	0	Ciliated	Usp18
Spata18	0	0.329537423	0.403	0.013	0	Ciliated	Spata18
Kif6	0	0.327523924	0.405	0.012	0	Ciliated	Kif6
Wdr38	0	0.326684848	0.38	0.008	0	Ciliated	Wdr38
Mdh1b	0	0.323768167	0.364	0.002	0	Ciliated	Mdh1b
Ttll9	0	0.323738136	0.387	0.005	0	Ciliated	Ttll9
4931429I11Rik	0	0.320751265	0.366	0.005	0	Ciliated	4931429I11Rik
Arhgef38	0	0.315580215	0.377	0.027	0	Ciliated	Arhgef38
1700030J22Rik	0	0.312672725	0.429	0.023	0	Ciliated	1700030J22Rik
Lrrc43	0	0.310977512	0.347	0.005	0	Ciliated	Lrrc43
Iqck	0	0.309675389	0.406	0.017	0	Ciliated	Iqck
Dyx1c1	0	0.308687548	0.396	0.017	0	Ciliated	Dyx1c1
Plch1	0	0.308658372	0.394	0.038	0	Ciliated	Plch1
Unc79	0	0.307787722	0.254	0.007	0	Ciliated	Unc79
Iqcd	0	0.30727298	0.343	0.009	0	Ciliated	Iqcd
Kif27	0	0.305227851	0.394	0.01	0	Ciliated	Kif27
Gm16537	0	0.30451874	0.335	0.005	0	Ciliated	Gm16537
FRMPD2	0	0.301298074	0.268	0.005	0	Ciliated	FRMPD2
Daw1	0	0.300457095	0.333	0.005	0	Ciliated	Daw1
Fgl1	0	0.299084185	0.289	0.002	0	Ciliated	Fgl1
Pim2	0	0.297498832	0.406	0.033	0	Ciliated	Pim2
Ccdc170	0	0.297094575	0.306	0.004	0	Ciliated	Ccdc170
Nek11	0	0.296778624	0.357	0.005	0	Ciliated	Nek11
Spata17	0	0.29674599	0.371	0.005	0	Ciliated	Spata17
Tmem232	0	0.29480905	0.336	0.004	0	Ciliated	Tmem232
Fsip1	0	0.294460117	0.35	0.006	0	Ciliated	Fsip1
Ccdc89	0	0.291973599	0.377	0.015	0	Ciliated	Ccdc89
Klhdc7a	0	0.291711678	0.322	0.024	0	Ciliated	Klhdc7a
Spag1	0	0.287085188	0.359	0.023	0	Ciliated	Spag1
Gm16160	0	0.287084609	0.301	0.004	0	Ciliated	Gm16160
Lmln	0	0.286747034	0.403	0.04	0	Ciliated	Lmln
Zc2hc1c	0	0.284519683	0.392	0.037	0	Ciliated	Zc2hc1c
Wfdc31	0	0.284474657	0.352	0.025	0	Ciliated	Wfdc3
4930455B14Rik	0	0.281706379	0.324	0.002	0	Ciliated	4930455B14Rik
Dbndd1	0	0.278029207	0.303	0.012	0	Ciliated	Dbndd1
Caps2	0	0.277083352	0.356	0.009	0	Ciliated	Caps2
Ppp1r42	0	0.276246117	0.319	0.003	0	Ciliated	Ppp1r42
Klhl32	0	0.275270904	0.336	0.02	0	Ciliated	Klhl32
Foxn4	0	0.275041876	0.285	0.003	0	Ciliated	Foxn4
Fbxo16	0	0.274463815	0.375	0.032	0	Ciliated	Fbxo16
Fam227a	0	0.273706927	0.342	0.015	0	Ciliated	Fam227a
Ankrd45	0	0.271760745	0.333	0.009	0	Ciliated	Ankrd45
Gm43579	0	0.271486587	0.329	0.005	0	Ciliated	Gm43579
Cfap58	0	0.267411494	0.298	0.004	0	Ciliated	Cfap58
Gm29095	0	0.266738009	0.285	0.007	0	Ciliated	Gm29095
Ccdc148	0	0.259202775	0.357	0.031	0	Ciliated	Ccdc148
Rp1	0	0.258768953	0.287	0.004	0	Ciliated	Rp1
Tnni3	0	0.255527093	0.296	0.018	0	Ciliated	Tnni3
Ttc341	0	0.254786093	0.271	0.008	0	Ciliated	Ttc34
Dzank1	0	0.254562533	0.333	0.012	0	Ciliated	Dzank1
1700010I14Rik	0	0.25147188	0.322	0.015	0	Ciliated	1700010I14Rik
Ezr3	1.60E-306	1.360839184	0.988	0.426	3.51E-302	Ciliated	Ezr
Cdkl1	4.66E-306	0.269278613	0.282	0.019	1.02E-301	Ciliated	Cdkl1
Crip22	9.35E-305	1.282980294	1	0.625	2.05E-300	Ciliated	Crip2
Hsp90aa1	2.24E-304	1.898052528	1	0.878	4.90E-300	Ciliated	Hsp90aa1
Krt83	2.45E-302	1.405706149	0.998	0.491	5.38E-298	Ciliated	Krt8
Fam84b1	1.92E-301	0.795700659	0.618	0.112	4.21E-297	Ciliated	Fam84b
Cep41	1.36E-300	0.481144738	0.552	0.087	2.99E-296	Ciliated	Cep41
Tjp31	5.57E-300	0.585670512	0.697	0.148	1.22E-295	Ciliated	Tjp3
2310040G24Rik	4.84E-299	0.372809208	0.406	0.045	1.06E-294	Ciliated	2310040G24Rik
Phtf1	1.19E-298	0.793585496	0.788	0.213	2.61E-294	Ciliated	Phtf1
Wdr191	2.70E-298	0.412097598	0.431	0.051	5.92E-294	Ciliated	Wdr19
Tctex1d2	5.68E-295	1.194702313	0.835	0.29	1.25E-290	Ciliated	Tctex1d2
Cdc14a1	3.83E-293	0.832016396	0.555	0.093	8.39E-289	Ciliated	Cdc14a
Gm19412	1.51E-291	0.299375239	0.405	0.045	3.30E-287	Ciliated	Gm19412
Spice1	2.13E-289	0.525816691	0.665	0.134	4.66E-285	Ciliated	Spice1
Lgals31	2.32E-288	1.045087148	0.765	0.182	5.07E-284	Ciliated	Lgals3
Ccno	2.06E-287	1.243198034	0.574	0.107	4.52E-283	Ciliated	Ccno
Gm56171	4.16E-287	1.051665763	0.844	0.286	9.12E-283	Ciliated	Gm5617
Epb41l4b1	1.12E-286	0.465674947	0.557	0.092	2.45E-282	Ciliated	Epb41l4b
B9d1	5.64E-286	1.142160665	0.9	0.399	1.24E-281	Ciliated	B9d1
1700112E06Rik	2.26E-285	0.250658197	0.326	0.029	4.95E-281	Ciliated	1700112E06Rik
2700046G09Rik	8.52E-285	0.350030181	0.434	0.054	1.87E-280	Ciliated	2700046G09Rik
Pomc	1.47E-284	0.306568215	0.357	0.036	3.22E-280	Ciliated	Pomc
Cfap36	1.57E-284	1.388145489	0.876	0.363	3.43E-280	Ciliated	Cfap36
Cdhr41	2.76E-284	0.810357793	0.363	0.039	6.04E-280	Ciliated	Cdhr4
Bola1	2.01E-280	0.978140864	0.898	0.364	4.40E-276	Ciliated	Bola1
Poc5	8.17E-279	0.523317975	0.583	0.108	1.79E-274	Ciliated	Poc5
Strbp1	2.18E-278	1.056403117	0.897	0.399	4.79E-274	Ciliated	Strbp
Ift43	3.47E-278	1.141131633	0.904	0.385	7.60E-274	Ciliated	Ift43
[truncated: 11,050 more rows]
